# Supplementary material for: Downregulation of COL12A1 and COL13A1 by a selective EP2 receptor agonist, omidenepag, in human trabecular meshwork cells
Source: PLoS One. 2023 Jan 11;18(1):e0280331. doi: 10.1371/journal.pone.0280331 (PMC9833537; doi:10.1371/journal.pone.0280331)
Supplement: S2 File — (XLSX) [file pone.0280331.s003.xlsx]

## Sheet: Data for graph
	FN1	Vehicle		0.01 µM OMD		0.1 µM OMD		1 µM OMD			COL13A1	Vehicle		0.01 µM OMD		0.1 µM OMD		1 µM OMD
		6 h	24 h	6 h	24 h	6 h	24 h	6 h	24 h			6 h	24 h	6 h	24 h	6 h	24 h	6 h	24 h
	#1	93.2	91.7	90.6	71	64.5	61.6	72.6	62		#1	106.7	88.9	90	42.8	65	35.6	70.6	33.6
	#2	105.9	86.8	75.4	75.8	75.7	66	60.4	67.4		#2	96.8	81.2	66.4	48.8	75.4	36.5	69.2	37.1
	#3	101.3	125.7	65.7	69.3	80.3	62	58.6	63.7		#3	96.8	138.5	60.2	42.5	89.7	31.9	64.1	37.8
	AVG	100.1	101.4	77.2	72	73.5	63.2	63.9	64.4		AVG	100.1	102.9	72.2	44.7	76.7	34.7	68	36.2
	S.E.	3.7	12.2	7.2	1.9	4.7	1.4	4.4	1.6		S.E.	3.3	18	9.1	2.1	7.2	1.4	2	1.3
	COL1A1	Vehicle		0.01 µM OMD		0.1 µM OMD		1 µM OMD			COL18A1	Vehicle		0.01 µM OMD		0.1 µM OMD		1 µM OMD
		6 h	24 h	6 h	24 h	6 h	24 h	6 h	24 h			6 h	24 h	6 h	24 h	6 h	24 h	6 h	24 h
	#1	98.3	86.3	71.4	57.7	44.4	48	54	44.5		#1	111.6	89.9	86.7	82.7	65.7	74.3	78.4	65.6
	#2	101.4	85.4	61.3	67.4	56.6	47.2	49.3	55.4		#2	92.6	87.2	78.9	89.6	85.2	77.2	70.9	83.3
	#3	100.3	135.8	51.6	48.2	65.5	39.5	45.4	44.6		#3	96.8	127.6	68.7	76.4	91	63.8	64.8	79.1
	AVG	100	102.5	61.4	57.8	55.5	44.9	49.6	48.2		AVG	100.3	101.6	78.1	82.9	80.6	71.8	71.4	76
	S.E.	0.9	16.7	5.7	5.5	6.1	2.7	2.5	3.6		S.E.	5.8	13	5.2	3.8	7.7	4.1	3.9	5.3
	COL1A2	Vehicle		0.01 µM OMD		0.1 µM OMD		1 µM OMD
		6 h	24 h	6 h	24 h	6 h	24 h	6 h	24 h
	#1	98.3	95	83.2	63.8	55.7	51.5	61.8	48
	#2	101.7	79.4	73.5	72.5	63.7	55.9	60.1	61.2
	#3	100	132.6	61.1	52.9	73.2	47	52.7	54.2
	AVG	100	102.3	72.6	63.1	64.2	51.5	58.2	54.5
	S.E.	1	15.8	6.4	5.7	5.1	2.6	2.8	3.8
	COL4A2	Vehicle		0.01 µM OMD		0.1 µM OMD		1 µM OMD
		6 h	24 h	6 h	24 h	6 h	24 h	6 h	24 h
	#1	95.6	90.5	106.1	110.7	84.1	119.9	87.7	109.9
	#2	108.7	86.6	86.2	127.2	94.3	125.4	77.4	140.1
	#3	96.3	127.6	76	103.3	112.9	114.2	76.8	135.3
	AVG	100.2	101.6	89.4	113.7	97.1	119.8	80.6	128.4
	S.E.	4.3	13.1	8.8	7.1	8.4	3.2	3.5	9.4
	COL12A1	Vehicle		0.01 µM OMD		0.1 µM OMD		1 µM OMD
		6 h	24 h	6 h	24 h	6 h	24 h	6 h	24 h
	#1	85	93.1	94.3	68.9	63.9	59.3	71.2	51.1
	#2	111	83.9	77.6	79.6	79.8	61.2	63.5	62.3
	#3	106.1	128	66.2	66.5	90.4	51.8	60.5	57.7
	AVG	100.7	101.7	79.4	71.7	78	57.4	65.1	57
	S.E.	8	13.4	8.2	4	7.7	2.9	3.2	3.3

## Sheet: FN1
Ct (target)			Ct (internal)			Ct (AVG)	Ct (AVG)	⊿Ct	⊿⊿Ct	RQ	Group	Exposure time
Well	FN1		Well	GAPDH		FN1	GAPDH
E1	16.51		A1	18.94		16.575	18.945	-2.37	0.101667	93.1956	Vehicle	6h
G1	16.64		C1	18.95
E2	15.87		A2	18.42		15.885	18.44	-2.555	-0.0833333	105.946
G2	15.9		C2	18.46
E3	15.91		A3	18.45		15.94	18.43	-2.49	-0.0183333	101.279
G3	15.97		C3	18.41
E4	15.89		A4	18.28		15.91	18.24	-2.33	0.141667	90.6471	0.01 µM OMD
G4	15.93		C4	18.2
E5	15.76		A5	17.87		15.81	17.875	-2.065	0.406667	75.4364
G5	15.86		C5	17.88
E6	15.69		A6	17.65		15.745	17.61	-1.865	0.606667	65.6712
G6	15.8		C6	17.57
E7	15.81		A7	17.59		15.825	17.665	-1.84	0.631667	64.543	0.1 µM OMD
G7	15.84		C7	17.74
E8	15.81		A8	17.89		15.845	17.915	-2.07	0.401667	75.6983
G8	15.88		C8	17.94
E9	15.9		A9	18.04		15.93	18.085	-2.155	0.316667	80.2923
G9	15.96		C9	18.13
E10	15.8		A10	17.77		15.77	17.78	-2.01	0.461667	72.6147	1 µM OMD
G10	15.74		C10	17.79
E11	15.99		A11	17.82		15.985	17.73	-1.745	0.726667	60.4299
G11	15.98		C11	17.64
E12	15.94		A12	17.62		15.935	17.635	-1.7	0.771667	58.574
G12	15.93		C12	17.65
F1	15.83		B1	18.31		15.835	18.315	-2.48	0.125	91.7004	Vehicle	24h
H1	15.84		D1	18.32
F2	15.72		B2	18.16		15.7	18.1	-2.4	0.205	86.7539
H2	15.68		D2	18.04
F3	15.95		B3	18.94		15.935	18.87	-2.935	-0.33	125.701
H3	15.92		D3	18.8
F4	15.86		B4	18.01		15.87	17.98	-2.11	0.495	70.9562	0.01 µM OMD
H4	15.88		D4	17.95
F5	15.92		B5	18.3		16.005	18.21	-2.205	0.4	75.7858
H5	16.09		D5	18.12
F6	15.77		B6	17.92		15.795	17.87	-2.075	0.53	69.2555
H6	15.82		D6	17.82
F7	15.96		B7	17.92		15.985	17.89	-1.905	0.7	61.5572	0.1 µM OMD
H7	16.01		D7	17.86
F8	15.86		B8	17.97		15.92	17.925	-2.005	0.6	65.9754
H8	15.98		D8	17.88
F9	15.8		B9	17.86		15.85	17.765	-1.915	0.69	61.9854
H9	15.9		D9	17.67
F10	15.83		B10	17.8		15.865	17.78	-1.915	0.69	61.9854	1 µM OMD
H10	15.9		D10	17.76
F11	15.92		B11	18.03		15.955	17.99	-2.035	0.57	67.3617
H11	15.99		D11	17.95
F12	15.85		B12	17.83		15.845	17.8	-1.955	0.65	63.728
H12	15.84		D12	17.77

## Sheet: COL1A1
Ct (target)			Ct (internal)			Ct (AVG)	Ct (AVG)	⊿Ct	⊿⊿Ct	RQ	Group	Exposure time
Well	COL1A1		Well	GAPDH		COL1A1	GAPDH
A1	18.57		A1	18.94		18.54	18.945	-0.405	0.025	98.2821	Vehicle	6h
C1	18.51		C1	18.95
A2	17.97		A2	18.42		17.99	18.44	-0.45	-0.02	101.396
C2	18.01		C2	18.46
A3	17.94		A3	18.45		17.995	18.43	-0.435	-0.005	100.347
C3	18.05		C3	18.41
A4	18.24		A4	18.28		18.295	18.24	0.055	0.485	71.4497	0.01 µM OMD
C4	18.35		C4	18.2
A5	18.12		A5	17.87		18.15	17.875	0.275	0.705	61.3442
C5	18.18		C5	17.88
A6	18.09		A6	17.65		18.135	17.61	0.525	0.955	51.5842
C6	18.18		C6	17.57
A7	18.41		A7	17.59		18.405	17.665	0.74	1.17	44.4421	0.1 µM OMD
C7	18.4		C7	17.74
A8	18.31		A8	17.89		18.305	17.915	0.39	0.82	56.6442
C8	18.3		C8	17.94
A9	18.26		A9	18.04		18.265	18.085	0.18	0.61	65.5197
C9	18.27		C9	18.13
A10	18.28		A10	17.77		18.24	17.78	0.46	0.89	53.9614	1 µM OMD
C10	18.2		C10	17.79
A11	18.3		A11	17.82		18.32	17.73	0.59	1.02	49.3116
C11	18.34		C11	17.64
A12	18.36		A12	17.62		18.345	17.635	0.71	1.14	45.376
C12	18.33		C12	17.65
B1	18.55		B1	18.31		18.405	18.315	0.09	0.213333	86.2542	Vehicle	24h
D1	18.26		D1	18.32
B2	18.32		B2	18.16		18.205	18.1	0.105	0.228333	85.362
D2	18.09		D2	18.04
B3	18.43		B3	18.94		18.305	18.87	-0.565	-0.441667	135.817
D3	18.18		D3	18.8
B4	18.71		B4	18.01		18.65	17.98	0.67	0.793333	57.7009	0.01 µM OMD
D4	18.59		D4	17.95
B5	18.75		B5	18.3		18.655	18.21	0.445	0.568333	67.4395
D5	18.56		D5	18.12
B6	18.84		B6	17.92		18.8	17.87	0.93	1.05333	48.1854
D6	18.76		D6	17.82
B7	18.89		B7	17.92		18.825	17.89	0.935	1.05833	48.0186	0.1 µM OMD
D7	18.76		D7	17.86
B8	18.97		B8	17.97		18.885	17.925	0.96	1.08333	47.1937
D8	18.8		D8	17.88
B9	19.05		B9	17.86		18.98	17.765	1.215	1.33833	39.5477
D9	18.91		D9	17.67
B10	18.84		B10	17.8		18.825	17.78	1.045	1.16833	44.4935	1 µM OMD
D10	18.81		D10	17.76
B11	18.84		B11	18.03		18.72	17.99	0.73	0.853333	55.3504
D11	18.6		D11	17.95
B12	18.9		B12	17.83		18.84	17.8	1.04	1.16333	44.648
D12	18.78		D12	17.77

## Sheet: COL1A2
Ct (target)			Ct (internal)			Ct (AVG)	Ct (AVG)	⊿Ct	⊿⊿Ct	RQ	Group	Exposure time
Well	COL1A2		Well	GAPDH		COL1A2	GAPDH
E1	18.02		A1	18.94		18.08	18.945	-0.865	0.025	98.2821	Vehicle	6h
G1	18.14		C1	18.95
E2	17.44		A2	18.42		17.525	18.44	-0.915	-0.025	101.748
G2	17.61		C2	18.46
E3	17.55		A3	18.45		17.54	18.43	-0.89	1.22125e-15	100
G3	17.53		C3	18.41
E4	17.55		A4	18.28		17.615	18.24	-0.625	0.265	83.2199	0.01 µM OMD
G4	17.68		C4	18.2
E5	17.36		A5	17.87		17.43	17.875	-0.445	0.445	73.4584
G5	17.5		C5	17.88
E6	17.39		A6	17.65		17.43	17.61	-0.18	0.71	61.132
G6	17.47		C6	17.57
E7	17.6		A7	17.59		17.62	17.665	-0.045	0.845	55.6711	0.1 µM OMD
G7	17.64		C7	17.74
E8	17.67		A8	17.89		17.675	17.915	-0.24	0.65	63.728
G8	17.68		C8	17.94
E9	17.58		A9	18.04		17.645	18.085	-0.44	0.45	73.2043
G9	17.71		C9	18.13
E10	17.63		A10	17.77		17.585	17.78	-0.195	0.695	61.7709	1 µM OMD
G10	17.54		C10	17.79
E11	17.64		A11	17.82		17.575	17.73	-0.155	0.735	60.0818
G11	17.51		C11	17.64
E12	17.69		A12	17.62		17.67	17.635	0.035	0.925	52.6681
G12	17.65		C12	17.65
F1	17.56		B1	18.31		17.505	18.315	-0.81	0.0733333	95.0439	Vehicle	24h
H1	17.45		D1	18.32
F2	17.47		B2	18.16		17.55	18.1	-0.55	0.333333	79.3701
H2	17.63		D2	18.04
F3	17.49		B3	18.94		17.58	18.87	-1.29	-0.406667	132.562
H3	17.67		D3	18.8
F4	17.67		B4	18.01		17.745	17.98	-0.235	0.648333	63.8017	0.01 µM OMD
H4	17.82		D4	17.95
F5	17.72		B5	18.3		17.79	18.21	-0.42	0.463333	72.5309
H5	17.86		D5	18.12
F6	17.87		B6	17.92		17.905	17.87	0.035	0.918333	52.912
H6	17.94		D6	17.82
F7	17.96		B7	17.92		17.965	17.89	0.075	0.958333	51.4651	0.1 µM OMD
H7	17.97		D7	17.86
F8	17.86		B8	17.97		17.88	17.925	-0.045	0.838333	55.9289
H8	17.9		D8	17.88
F9	18.01		B9	17.86		17.97	17.765	0.205	1.08833	47.0304
H9	17.93		D9	17.67
F10	17.9		B10	17.8		17.955	17.78	0.175	1.05833	48.0186	1 µM OMD
H10	18.01		D10	17.76
F11	17.76		B11	18.03		17.815	17.99	-0.175	0.708333	61.2027
H11	17.87		D11	17.95
F12	17.7		B12	17.83		17.8	17.8	0	0.883333	54.2113
H12	17.9		D12	17.77

## Sheet: COL4A2
Ct (target)			Ct (internal)			Ct (AVG)	Ct (AVG)	⊿Ct	⊿⊿Ct	RQ	Group	Exposure time
Well	COL4A2		Well	GAPDH		COL4A2	GAPDH
E1	25.12		A1	18.94		25.075	18.945	6.13	0.065	95.5945	Vehicle	6h
G1	25.03		C1	18.95
E2	24.33		A2	18.42		24.385	18.44	5.945	-0.12	108.673
G2	24.44		C2	18.46
E3	24.54		A3	18.45		24.55	18.43	6.12	0.055	96.2594
G3	24.56		C3	18.41
E4	24.17		A4	18.28		24.22	18.24	5.98	-0.085	106.069	0.01 µM OMD
G4	24.27		C4	18.2
E5	24.14		A5	17.87		24.155	17.875	6.28	0.215	86.1546
G5	24.17		C5	17.88
E6	24.07		A6	17.65		24.07	17.61	6.46	0.395	76.0489
G6	24.07		C6	17.57
E7	23.99		A7	17.59		23.98	17.665	6.315	0.25	84.0896	0.1 µM OMD
G7	23.97		C7	17.74
E8	24.06		A8	17.89		24.065	17.915	6.15	0.085	94.2785
G8	24.07		C8	17.94
E9	23.94		A9	18.04		23.975	18.085	5.89	-0.175	112.896
G9	24.01		C9	18.13
E10	24.04		A10	17.77		24.035	17.78	6.255	0.19	87.6606	1 µM OMD
G10	24.03		C10	17.79
E11	24.16		A11	17.82		24.165	17.73	6.435	0.37	77.3782
G11	24.17		C11	17.64
E12	24.07		A12	17.62		24.08	17.635	6.445	0.38	76.8438
G12	24.09		C12	17.65
F1	24.5		B1	18.31		24.53	18.315	6.215	0.143333	90.5425	Vehicle	24h
H1	24.56		D1	18.32
F2	24.38		B2	18.16		24.38	18.1	6.28	0.208333	86.5537
H2	24.38		D2	18.04
F3	24.53		B3	18.94		24.59	18.87	5.72	-0.351667	127.603
H3	24.65		D3	18.8
F4	23.85		B4	18.01		23.905	17.98	5.925	-0.146667	110.701	0.01 µM OMD
H4	23.96		D4	17.95
F5	23.83		B5	18.3		23.935	18.21	5.725	-0.346667	127.162
H5	24.04		D5	18.12
F6	23.84		B6	17.92		23.895	17.87	6.025	-0.0466667	103.288
H6	23.95		D6	17.82
F7	23.68		B7	17.92		23.7	17.89	5.81	-0.261667	119.886	0.1 µM OMD
H7	23.72		D7	17.86
F8	23.66		B8	17.97		23.67	17.925	5.745	-0.326667	125.411
H8	23.68		D8	17.88
F9	23.59		B9	17.86		23.645	17.765	5.88	-0.191667	114.208
H9	23.7		D9	17.67
F10	23.65		B10	17.8		23.715	17.78	5.935	-0.136667	109.936	1 µM OMD
H10	23.78		D10	17.76
F11	23.53		B11	18.03		23.575	17.99	5.585	-0.486667	140.12
H11	23.62		D11	17.95
F12	23.41		B12	17.83		23.435	17.8	5.635	-0.436667	135.347
H12	23.46		D12	17.77

## Sheet: COL12A1
Ct (target)			Ct (internal)			Ct (AVG)	Ct (AVG)	⊿Ct	⊿⊿Ct	RQ	Group	Exposure time
Well	COL12A1		Well	GAPDH		COL12A1	GAPDH
A1	23.77		A1	18.94		23.805	18.945	4.86	0.235	84.9685	Vehicle	6h
C1	23.84		C1	18.95
A2	22.86		A2	18.42		22.915	18.44	4.475	-0.15	110.957
C2	22.97		C2	18.46
A3	22.95		A3	18.45		22.97	18.43	4.54	-0.085	106.069
C3	22.99		C3	18.41
A4	22.93		A4	18.28		22.95	18.24	4.71	0.085	94.2785	0.01 µM OMD
C4	22.97		C4	18.2
A5	22.83		A5	17.87		22.865	17.875	4.99	0.365	77.6469
C5	22.9		C5	17.88
A6	22.81		A6	17.65		22.83	17.61	5.22	0.595	66.2044
C6	22.85		C6	17.57
A7	22.89		A7	17.59		22.935	17.665	5.27	0.645	63.9493	0.1 µM OMD
C7	22.98		C7	17.74
A8	22.83		A8	17.89		22.865	17.915	4.95	0.325	79.8298
C8	22.9		C8	17.94
A9	22.84		A9	18.04		22.855	18.085	4.77	0.145	90.4379
C9	22.87		C9	18.13
A10	22.88		A10	17.77		22.895	17.78	5.115	0.49	71.2025	1 µM OMD
C10	22.91		C10	17.79
A11	23.01		A11	17.82		23.01	17.73	5.28	0.655	63.5075
C11	23.01		C11	17.64
A12	22.98		A12	17.62		22.985	17.635	5.35	0.725	60.4997
C12	22.99		C12	17.65
B1	22.7		B1	18.31		22.665	18.315	4.35	0.103333	93.088	Vehicle	24h
D1	22.63		D1	18.32
B2	22.66		B2	18.16		22.6	18.1	4.5	0.253333	83.8956
D2	22.54		D2	18.04
B3	22.81		B3	18.94		22.76	18.87	3.89	-0.356667	128.046
D3	22.71		D3	18.8
B4	22.81		B4	18.01		22.765	17.98	4.785	0.538333	68.8566	0.01 µM OMD
D4	22.72		D4	17.95
B5	22.86		B5	18.3		22.785	18.21	4.575	0.328333	79.6456
D5	22.71		D5	18.12
B6	22.74		B6	17.92		22.705	17.87	4.835	0.588333	66.5111
D6	22.67		D6	17.82
B7	22.91		B7	17.92		22.89	17.89	5	0.753333	59.3231	0.1 µM OMD
D7	22.87		D7	17.86
B8	22.94		B8	17.97		22.88	17.925	4.955	0.708333	61.2027
D8	22.82		D8	17.88
B9	23.02		B9	17.86		22.96	17.765	5.195	0.948333	51.8231
D9	22.9		D9	17.67
B10	23.06		B10	17.8		22.995	17.78	5.215	0.968333	51.1096	1 µM OMD
D10	22.93		D10	17.76
B11	22.97		B11	18.03		22.92	17.99	4.93	0.683333	62.2725
D11	22.87		D11	17.95
B12	22.9		B12	17.83		22.84	17.8	5.04	0.793333	57.7009
D12	22.78		D12	17.77

## Sheet: COL13A1
Ct (target)			Ct (internal)			Ct (AVG)	Ct (AVG)	⊿Ct	⊿⊿Ct	RQ	Group	Exposure time
Well	COL13A1		Well	GAPDH		COL13A1	GAPDH
A1	27.88		A1	18.94		27.9	18.945	8.955	-0.0933333	106.683	Vehicle	6h
C1	27.92		C1	18.95
A2	27.4		A2	18.42		27.535	18.44	9.095	0.0466667	96.8171
C2	27.67		C2	18.46
A3	27.47		A3	18.45		27.525	18.43	9.095	0.0466667	96.8171
C3	27.58		C3	18.41
A4	27.38		A4	18.28		27.44	18.24	9.2	0.151667	90.021	0.01 µM OMD
C4	27.5		C4	18.2
A5	27.47		A5	17.87		27.515	17.875	9.64	0.591667	66.3576
C5	27.56		C5	17.88
A6	27.32		A6	17.65		27.39	17.61	9.78	0.731667	60.2208
C6	27.46		C6	17.57
A7	27.3		A7	17.59		27.335	17.665	9.67	0.621667	64.992	0.1 µM OMD
C7	27.37		C7	17.74
A8	27.25		A8	17.89		27.37	17.915	9.455	0.406667	75.4364
C8	27.49		C8	17.94
A9	27.17		A9	18.04		27.29	18.085	9.205	0.156667	89.7095
C9	27.41		C9	18.13
A10	27.26		A10	17.77		27.33	17.78	9.55	0.501667	70.629	1 µM OMD
C10	27.4		C10	17.79
A11	27.41		A11	17.82		27.31	17.73	9.58	0.531667	69.1755
C11	27.21		C11	17.64
A12	27.28		A12	17.62		27.325	17.635	9.69	0.641667	64.0972
C12	27.37		C12	17.65
B1	28.06		B1	18.31		27.97	18.315	9.655	0.17	88.8843	Vehicle	24h
D1	27.88		D1	18.32
B2	27.99		B2	18.16		27.885	18.1	9.785	0.3	81.2252
D2	27.78		D2	18.04
B3	27.91		B3	18.94		27.885	18.87	9.015	-0.47	138.511
D3	27.86		D3	18.8
B4	28.76		B4	18.01		28.69	17.98	10.71	1.225	42.7798	0.01 µM OMD
D4	28.62		D4	17.95
B5	28.83		B5	18.3		28.73	18.21	10.52	1.035	48.8016
D5	28.63		D5	18.12
B6	28.57		B6	17.92		28.59	17.87	10.72	1.235	42.4842
D6	28.61		D6	17.82
B7	28.86		B7	17.92		28.865	17.89	10.975	1.49	35.6013	0.1 µM OMD
D7	28.87		D7	17.86
B8	28.9		B8	17.97		28.865	17.925	10.94	1.455	36.4755
D8	28.83		D8	17.88
B9	29.02		B9	17.86		28.9	17.765	11.135	1.65	31.864
D9	28.78		D9	17.67
B10	28.89		B10	17.8		28.84	17.78	11.06	1.575	33.5643	1 µM OMD
D10	28.79		D10	17.76
B11	28.99		B11	18.03		28.905	17.99	10.915	1.43	37.1131
D11	28.82		D11	17.95
B12	28.82		B12	17.83		28.69	17.8	10.89	1.405	37.7618
D12	28.56		D12	17.77

## Sheet: COL18A1
Ct (target)			Ct (internal)			Ct (AVG)	Ct (AVG)	⊿Ct	⊿⊿Ct	RQ	Group	Exposure time
Well	COL18A1		Well	GAPDH		COL18A1	GAPDH
A1	24.9		A1	18.94		24.915	18.945	5.97	-0.158333	111.6	Vehicle	6h
C1	24.93		C1	18.95
A2	24.6		A2	18.42		24.68	18.44	6.24	0.111667	92.5518
C2	24.76		C2	18.46
A3	24.6		A3	18.45		24.605	18.43	6.175	0.0466667	96.8171
C3	24.61		C3	18.41
A4	24.48		A4	18.28		24.575	18.24	6.335	0.206667	86.6537	0.01 µM OMD
C4	24.67		C4	18.2
A5	24.31		A5	17.87		24.345	17.875	6.47	0.341667	78.9129
C5	24.38		C5	17.88
A6	24.28		A6	17.65		24.28	17.61	6.67	0.541667	68.6977
C6	24.28		C6	17.57
A7	24.29		A7	17.59		24.4	17.665	6.735	0.606667	65.6712	0.1 µM OMD
C7	24.51		C7	17.74
A8	24.19		A8	17.89		24.275	17.915	6.36	0.231667	85.165
C8	24.36		C8	17.94
A9	24.31		A9	18.04		24.35	18.085	6.265	0.136667	90.9618
C9	24.39		C9	18.13
A10	24.28		A10	17.77		24.26	17.78	6.48	0.351667	78.3678	1 µM OMD
C10	24.24		C10	17.79
A11	24.46		A11	17.82		24.355	17.73	6.625	0.496667	70.8742
C11	24.25		C11	17.64
A12	24.32		A12	17.62		24.39	17.635	6.755	0.626667	64.7671
C12	24.46		C12	17.65
B1	24.19		B1	18.31		24.14	18.315	5.825	0.153333	89.9171	Vehicle	24h
D1	24.09		D1	18.32
B2	24.05		B2	18.16		23.97	18.1	5.87	0.198333	87.1557
D2	23.89		D2	18.04
B3	24.3		B3	18.94		24.19	18.87	5.32	-0.351667	127.603
D3	24.08		D3	18.8
B4	24		B4	18.01		23.925	17.98	5.945	0.273333	82.7406	0.01 µM OMD
D4	23.85		D4	17.95
B5	24.16		B5	18.3		24.04	18.21	5.83	0.158333	89.606
D5	23.92		D5	18.12
B6	23.95		B6	17.92		23.93	17.87	6.06	0.388333	76.4012
D6	23.91		D6	17.82
B7	23.98		B7	17.92		23.99	17.89	6.1	0.428333	74.312	0.1 µM OMD
D7	24		D7	17.86
B8	23.95		B8	17.97		23.97	17.925	6.045	0.373333	77.1997
D8	23.99		D8	17.88
B9	24.13		B9	17.86		24.085	17.765	6.32	0.648333	63.8017
D9	24.04		D9	17.67
B10	24.1		B10	17.8		24.06	17.78	6.28	0.608333	65.5954	1 µM OMD
D10	24.02		D10	17.76
B11	23.97		B11	18.03		23.925	17.99	5.935	0.263333	83.3161
D11	23.88		D11	17.95
B12	23.92		B12	17.83		23.81	17.8	6.01	0.338333	79.0955
D12	23.7		D12	17.77
