# Supplementary material for: Downregulation of COL12A1 and COL13A1 by a selective EP2 receptor agonist, omidenepag, in human trabecular meshwork cells
Source: PLoS One. 2023 Jan 11;18(1):e0280331. doi: 10.1371/journal.pone.0280331 (PMC9833537; doi:10.1371/journal.pone.0280331)
Supplement: S3 File — (XLSX) [file pone.0280331.s004.xlsx]

## Sheet: Graph
	FN1	Vehicle		0.01 µM OMD		0.1 µM OMD		1 µM OMD			COL13A1	Vehicle		0.01 µM OMD		0.1 µM OMD		1 µM OMD
		6 h	24 h	6 h	24 h	6 h	24 h	6 h	24 h			6 h	24 h	6 h	24 h	6 h	24 h	6 h	24 h
	#1	87.2	113.6	108.8	89.7	110.3	90.3	134.9	86.4		#1	91.5	122.1	90.2	65.9	119.5	74.9	111.9	60.6
	#2	93.1	112	111.1	88.5	100.8	65.9	99.8	90.6		#2	92.1	100.2	108.4	69.7	108.4	59.4	104.4	65.4
	#3	123.3	78.6	114.6	70.6	126.3	87.6	72.5	87.9		#3	118.6	81.7	101.2	57.4	119.9	70.6	90.9	73.6
	AVG	101.2	101.4	111.5	82.9	112.5	81.3	102.4	88.3		AVG	100.7	101.3	99.9	64.3	115.9	68.3	102.4	66.5
	S.E.	11.2	11.4	1.7	6.2	7.4	7.7	18.1	1.2		S.E.	8.9	11.7	5.3	3.6	3.8	4.6	6.1	3.8
	COL1A1	Vehicle		0.01 µM OMD		0.1 µM OMD		1 µM OMD			COL18A1	Vehicle		0.01 µM OMD		0.1 µM OMD		1 µM OMD
		6 h	24 h	6 h	24 h	6 h	24 h	6 h	24 h			6 h	24 h	6 h	24 h	6 h	24 h	6 h	24 h
	#1	76.6	122.3	56.8	96.9	71	99	206.3	93.6		#1	86.1	115	102.3	106.6	106.3	101.2	187	108
	#2	76.3	94.3	49.8	114.1	63.1	73.2	61.3	87.7		#2	84.9	99.8	109.3	117	97.5	80.5	117.1	108.8
	#3	171.1	86.8	121	83.8	190.5	97.3	32.6	102.8		#3	136.9	87.2	139.8	100.8	209	105.8	80.9	139.6
	AVG	108	101.1	75.9	98.3	108.2	89.8	100.1	94.7		AVG	102.6	100.7	117.1	108.1	137.6	95.8	128.3	118.8
	S.E.	31.6	10.8	22.7	8.8	41.2	8.3	53.8	4.4		S.E.	17.1	8	11.5	4.7	35.8	7.8	31.1	10.4
	COL1A2	Vehicle		0.01 µM OMD		0.1 µM OMD		1 µM OMD
		6 h	24 h	6 h	24 h	6 h	24 h	6 h	24 h
	#1	76.5	128.2	76.8	82.8	93.5	87	245.9	80.9
	#2	76	94.2	83.4	98.2	80.3	65	76	75.4
	#3	172.1	82.8	145.7	82.3	220.9	88.2	45.8	111.2
	AVG	108.2	101.7	102	87.8	131.6	80.1	122.6	89.2
	S.E.	32	13.6	21.9	5.2	44.8	7.5	62.3	11.1
	COL4A2	Vehicle		0.01 µM OMD		0.1 µM OMD		1 µM OMD
		6 h	24 h	6 h	24 h	6 h	24 h	6 h	24 h
	#1	88.7	111.3	109.9	131	119.5	135.2	244.8	128.8
	#2	91.5	106.4	119.5	153.2	105.5	104.2	136.8	146.4
	#3	123.3	84.4	138.2	119.3	170.1	143.9	97	145.9
	AVG	101.2	100.7	122.5	134.5	131.7	127.8	159.5	140.4
	S.E.	11.1	8.3	8.3	9.9	19.6	12	44.2	5.8
	COL12A1	Vehicle		0.01 µM OMD		0.1 µM OMD		1 µM OMD
		6 h	24 h	6 h	24 h	6 h	24 h	6 h	24 h
	#1	89.9	110.4	79.9	69.4	89.3	65.4	153.3	55.8
	#2	88.4	109.7	88.7	73.4	76.4	50.3	74.6	66.1
	#3	125.8	82.5	115.4	58.8	138.2	66.8	57.1	82
	AVG	101.4	100.9	94.7	67.2	101.3	60.8	95	68
	S.E.	12.2	9.2	10.7	4.4	18.8	5.3	29.6	7.6

## Sheet: FN1
Ct (target)			Ct (internal)			Ct (AVG)	Ct (AVG)	⊿Ct	⊿⊿Ct	RQ	Group	Exposure time
Well	FN1		Well	GAPDH		FN1	GAPDH
E1	18.4		A1	18.35		18.4	18.37	0.03	0.198333	87.1557	Vehicle	6h
G1	18.4		C1	18.39
E2	18.82		A2	18.86		18.875	18.94	-0.065	0.103333	93.088
G2	18.93		C2	19.02
E3	18.67		A3	19.14		18.72	19.19	-0.47	-0.301667	123.257
G3	18.77		C3	19.24
E4	18.31		A4	18.56		18.285	18.575	-0.29	-0.121667	108.799	0.01 µM OMD
G4	18.26		C4	18.59
E5	18.55		A5	18.9		18.565	18.885	-0.32	-0.151667	111.085
G5	18.58		C5	18.87
E6	17.84		A6	18.22		17.92	18.285	-0.365	-0.196667	114.605
G6	18		C6	18.35
E7	18.6		A7	18.93		18.635	18.945	-0.31	-0.141667	110.318	0.1 µM OMD
G7	18.67		C7	18.96
E8	18.62		A8	18.84		18.67	18.85	-0.18	-0.0116667	100.812
G8	18.72		C8	18.86
E9	18.54		A9	19.05		18.575	19.08	-0.505	-0.336667	126.284
G9	18.61		C9	19.11
E10	18.24		A10	18.86		18.27	18.87	-0.6	-0.431667	134.879	1 µM OMD
G10	18.3		C10	18.88
E11	18.57		A11	18.74		18.61	18.775	-0.165	0.00333333	99.7692
G11	18.65		C11	18.81
E12	18.68		A12	18.38		18.635	18.34	0.295	0.463333	72.5309
G12	18.59		C12	18.3
F1	18.35		B1	19		18.345	18.945	-0.6	-0.183333	113.55	Vehicle	24h
H1	18.34		D1	18.89
F2	18.47		B2	19.06		18.47	19.05	-0.58	-0.163333	111.987
H2	*		D2	19.04
F3	18.56		B3	18.66		18.605	18.675	-0.07	0.346667	78.6399
H3	18.65		D3	18.69
F4	18.25		B4	18.5		18.265	18.525	-0.26	0.156667	89.7095	0.01 µM OMD
H4	18.28		D4	18.55
F5	18.57		B5	18.84		18.57	18.81	-0.24	0.176667	88.4745
H5	18.57		D5	18.78
F6	18.27		B6	18.21		18.295	18.21	0.085	0.501667	70.629
H6	18.32		D6	18.21
F7	18.42		B7	18.79		18.455	18.725	-0.27	0.146667	90.3335	0.1 µM OMD
H7	18.49		D7	18.66
F8	18.81		B8	18.84		18.93	18.745	0.185	0.601667	65.8992
H8	19.05		D8	18.65
F9	18.51		B9	18.88		18.6	18.825	-0.225	0.191667	87.5594
H9	18.69		D9	18.77
F10	18.1		B10	18.51		18.235	18.44	-0.205	0.211667	86.3539	1 µM OMD
H10	18.37		D10	18.37
F11	18.48		B11	18.8		18.505	18.78	-0.275	0.141667	90.6471
H11	18.53		D11	18.76
F12	18.26		B12	18.5		18.235	18.465	-0.23	0.186667	87.8633
H12	18.21		D12	18.43

## Sheet: COL1A1
Ct (target)			Ct (internal)			Ct (AVG)	Ct (AVG)	⊿Ct	⊿⊿Ct	RQ	Group	Exposure time
Well	COL1A1		Well	GAPDH		COL1A1	GAPDH
A1	23.07		A1	18.35		23.085	18.37	4.715	0.385	76.5779	Vehicle	6h
C1	23.1		C1	18.39
A2	23.6		A2	18.86		23.66	18.94	4.72	0.39	76.313
C2	23.72		C2	19.02
A3	22.71		A3	19.14		22.745	19.19	3.555	-0.775	171.119
C3	22.78		C3	19.24
A4	23.67		A4	18.56		23.72	18.575	5.145	0.815	56.8408	0.01 µM OMD
C4	23.77		C4	18.59
A5	24.22		A5	18.9		24.22	18.885	5.335	1.005	49.827
C5	24.22		C5	18.87
A6	22.27		A6	18.22		22.34	18.285	4.055	-0.275	120.999
C6	22.41		C6	18.35
A7	23.76		A7	18.93		23.77	18.945	4.825	0.495	70.9562	0.1 µM OMD
C7	23.78		C7	18.96
A8	23.83		A8	18.84		23.845	18.85	4.995	0.665	63.0689
C8	23.86		C8	18.86
A9	22.41		A9	19.05		22.48	19.08	3.4	-0.93	190.528
C9	22.55		C9	19.11
A10	22.13		A10	18.86		22.155	18.87	3.285	-1.045	206.337	1 µM OMD
C10	22.18		C10	18.88
A11	23.79		A11	18.74		23.81	18.775	5.035	0.705	61.3442
C11	23.83		C11	18.81
A12	24.25		A12	18.38		24.285	18.34	5.945	1.615	32.6465
C12	24.32		C12	18.3
B1	23.07		B1	19		23.025	18.945	4.08	-0.29	122.264	Vehicle	24h
D1	22.98		D1	18.89
B2	23.53		B2	19.06		23.505	19.05	4.455	0.085	94.2785
D2	23.48		D2	19.04
B3	23.31		B3	18.66		23.25	18.675	4.575	0.205	86.7539
D3	23.19		D3	18.69
B4	23.01		B4	18.5		22.94	18.525	4.415	0.045	96.929	0.01 µM OMD
D4	22.87		D4	18.55
B5	22.98		B5	18.84		22.99	18.81	4.18	-0.19	114.076
D5	23		D5	18.78
B6	22.84		B6	18.21		22.835	18.21	4.625	0.255	83.7987
D6	22.83		D6	18.21
B7	23.09		B7	18.79		23.11	18.725	4.385	0.015	98.9657	0.1 µM OMD
D7	23.13		D7	18.66
B8	23.54		B8	18.84		23.565	18.745	4.82	0.45	73.2043
D8	23.59		D8	18.65
B9	23.24		B9	18.88		23.235	18.825	4.41	0.04	97.2655
D9	23.23		D9	18.77
B10	22.97		B10	18.51		22.905	18.44	4.465	0.095	93.6272	1 µM OMD
D10	22.84		D10	18.37
B11	23.43		B11	18.8		23.34	18.78	4.56	0.19	87.6606
D11	23.25		D11	18.76
B12	22.9		B12	18.5		22.795	18.465	4.33	-0.04	102.811
D12	22.69		D12	18.43

## Sheet: COL1A2
Ct (target)			Ct (internal)			Ct (AVG)	Ct (AVG)	⊿Ct	⊿⊿Ct	RQ	Group	Exposure time
Well	COL1A2		Well	GAPDH		COL1A2	GAPDH
E1	20.4		A1	18.35		20.415	18.37	2.045	0.386667	76.4895	Vehicle	6h
G1	20.43		C1	18.39
E2	21.01		A2	18.86		20.995	18.94	2.055	0.396667	75.9611
G2	20.98		C2	19.02
E3	20.05		A3	19.14		20.065	19.19	0.875	-0.783333	172.11
G3	20.08		C3	19.24
E4	20.46		A4	18.56		20.615	18.575	2.04	0.381667	76.755	0.01 µM OMD
G4	20.77		C4	18.59
E5	20.69		A5	18.9		20.805	18.885	1.92	0.261667	83.4124
G5	20.92		C5	18.87
E6	19.35		A6	18.22		19.4	18.285	1.115	-0.543333	145.734
G6	19.45		C6	18.35
E7	20.69		A7	18.93		20.7	18.945	1.755	0.0966667	93.5191	0.1 µM OMD
G7	20.71		C7	18.96
E8	20.65		A8	18.84		20.825	18.85	1.975	0.316667	80.2923
G8	21		C8	18.86
E9	19.53		A9	19.05		19.595	19.08	0.515	-1.14333	220.891
G9	19.66		C9	19.11
E10	19.28		A10	18.86		19.23	18.87	0.36	-1.29833	245.945	1 µM OMD
G10	19.18		C10	18.88
E11	20.82		A11	18.74		20.83	18.775	2.055	0.396667	75.9611
G11	20.84		C11	18.81
E12	21.14		A12	18.38		21.125	18.34	2.785	1.12667	45.7973
G12	21.11		C12	18.3
F1	20.61		B1	19		20.61	18.945	1.665	-0.358333	128.194	Vehicle	24h
H1	20.61		D1	18.89
F2	21.13		B2	19.06		21.16	19.05	2.11	0.0866667	94.1696
H2	21.19		D2	19.04
F3	20.91		B3	18.66		20.97	18.675	2.295	0.271667	82.8362
H3	21.03		D3	18.69
F4	20.71		B4	18.5		20.82	18.525	2.295	0.271667	82.8362	0.01 µM OMD
H4	20.93		D4	18.55
F5	20.76		B5	18.84		20.86	18.81	2.05	0.0266667	98.1686
H5	20.96		D5	18.78
F6	20.52		B6	18.21		20.515	18.21	2.305	0.281667	82.264
H6	20.51		D6	18.21
F7	20.9		B7	18.79		20.95	18.725	2.225	0.201667	86.9545	0.1 µM OMD
H7	21		D7	18.66
F8	21.31		B8	18.84		21.39	18.745	2.645	0.621667	64.992
H8	21.47		D8	18.65
F9	20.93		B9	18.88		21.03	18.825	2.205	0.181667	88.1684
H9	21.13		D9	18.77
F10	20.66		B10	18.51		20.77	18.44	2.33	0.306667	80.8508	1 µM OMD
H10	20.88		D10	18.37
F11	21.08		B11	18.8		21.21	18.78	2.43	0.406667	75.4364
H11	21.34		D11	18.76
F12	20.29		B12	18.5		20.335	18.465	1.87	-0.153333	111.214
H12	20.38		D12	18.43

## Sheet: COL4A2
Ct (target)			Ct (internal)			Ct (AVG)	Ct (AVG)	⊿Ct	⊿⊿Ct	RQ	Group	Exposure time
Well	COL4A2		Well	GAPDH		COL4A2	GAPDH
A1	27.6		A1	18.35		27.665	18.37	9.295	0.173333	88.6791	Vehicle	6h
C1	27.73		C1	18.39
A2	28.12		A2	18.86		28.19	18.94	9.25	0.128333	91.4888
C2	28.26		C2	19.02
A3	27.91		A3	19.14		28.01	19.19	8.82	-0.301667	123.257
C3	28.11		C3	19.24
A4	27.53		A4	18.56		27.56	18.575	8.985	-0.136667	109.936	0.01 µM OMD
C4	27.59		C4	18.59
A5	27.75		A5	18.9		27.75	18.885	8.865	-0.256667	119.472
C5	27.75		C5	18.87
A6	26.96		A6	18.22		26.94	18.285	8.655	-0.466667	138.191
C6	26.92		C6	18.35
A7	27.78		A7	18.93		27.81	18.945	8.865	-0.256667	119.472	0.1 µM OMD
C7	27.84		C7	18.96
A8	27.86		A8	18.84		27.895	18.85	9.045	-0.0766667	105.458
C8	27.93		C8	18.86
A9	27.42		A9	19.05		27.435	19.08	8.355	-0.766667	170.133
C9	27.45		C9	19.11
A10	26.62		A10	18.86		26.7	18.87	7.83	-1.29167	244.811	1 µM OMD
C10	26.78		C10	18.88
A11	27.46		A11	18.74		27.445	18.775	8.67	-0.451667	136.762
C11	27.43		C11	18.81
A12	27.49		A12	18.38		27.505	18.34	9.165	0.0433333	97.041
C12	27.52		C12	18.3
B1	27.65		B1	19		27.55	18.945	8.605	-0.155	111.342	Vehicle	24h
D1	27.45		D1	18.89
B2	27.75		B2	19.06		27.72	19.05	8.67	-0.09	106.437
D2	27.69		D2	19.04
B3	27.76		B3	18.66		27.68	18.675	9.005	0.245	84.3816
D3	27.6		D3	18.69
B4	26.98		B4	18.5		26.895	18.525	8.37	-0.39	131.039	0.01 µM OMD
D4	26.81		D4	18.55
B5	27.01		B5	18.84		26.955	18.81	8.145	-0.615	153.156
D5	26.9		D5	18.78
B6	26.76		B6	18.21		26.715	18.21	8.505	-0.255	119.334
D6	26.67		D6	18.21
B7	27.07		B7	18.79		27.05	18.725	8.325	-0.435	135.191	0.1 µM OMD
D7	27.03		D7	18.66
B8	27.44		B8	18.84		27.445	18.745	8.7	-0.06	104.247
D8	27.45		D8	18.65
B9	27.07		B9	18.88		27.06	18.825	8.235	-0.525	143.893
D9	27.05		D9	18.77
B10	26.88		B10	18.51		26.835	18.44	8.395	-0.365	128.788	1 µM OMD
D10	26.79		D10	18.37
B11	27.05		B11	18.8		26.99	18.78	8.21	-0.55	146.409
D11	26.93		D11	18.76
B12	26.9		B12	18.5		26.68	18.465	8.215	-0.545	145.902
D12	26.46		D12	18.43

## Sheet: COL12A1
Ct (target)			Ct (internal)			Ct (AVG)	Ct (AVG)	⊿Ct	⊿⊿Ct	RQ	Group	Exposure time
Well	COL12A1		Well	GAPDH		COL12A1	GAPDH
E1	25.28		A1	18.35		25.29	18.37	6.92	0.153333	89.9171	Vehicle	6h
G1	25.3		C1	18.39
E2	25.85		A2	18.86		25.885	18.94	6.945	0.178333	88.3723
G2	25.92		C2	19.02
E3	25.56		A3	19.14		25.625	19.19	6.435	-0.331667	125.847
G3	25.69		C3	19.24
E4	25.57		A4	18.56		25.665	18.575	7.09	0.323333	79.9221	0.01 µM OMD
G4	25.76		C4	18.59
E5	25.81		A5	18.9		25.825	18.885	6.94	0.173333	88.6791
G5	25.84		C5	18.87
E6	24.85		A6	18.22		24.845	18.285	6.56	-0.206667	115.402
G6	24.84		C6	18.35
E7	25.86		A7	18.93		25.875	18.945	6.93	0.163333	89.296	0.1 µM OMD
G7	25.89		C7	18.96
E8	25.96		A8	18.84		26.005	18.85	7.155	0.388333	76.4012
G8	26.05		C8	18.86
E9	25.29		A9	19.05		25.38	19.08	6.3	-0.466667	138.191
G9	25.47		C9	19.11
E10	25.03		A10	18.86		25.02	18.87	6.15	-0.616667	153.333	1 µM OMD
G10	25.01		C10	18.88
E11	25.93		A11	18.74		25.965	18.775	7.19	0.423333	74.57
G11	26		C11	18.81
E12	25.92		A12	18.38		25.915	18.34	7.575	0.808333	57.1041
G12	25.91		C12	18.3
F1	25.21		B1	19		25.25	18.945	6.305	-0.143333	110.445	Vehicle	24h
H1	25.29		D1	18.89
F2	25.39		B2	19.06		25.365	19.05	6.315	-0.133333	109.682
H2	25.34		D2	19.04
F3	25.34		B3	18.66		25.4	18.675	6.725	0.276667	82.5496
H3	25.46		D3	18.69
F4	25.43		B4	18.5		25.5	18.525	6.975	0.526667	69.4157	0.01 µM OMD
H4	25.57		D4	18.55
F5	25.57		B5	18.84		25.705	18.81	6.895	0.446667	73.3736
H5	25.84		D5	18.78
F6	25.35		B6	18.21		25.425	18.21	7.215	0.766667	58.7774
H6	25.5		D6	18.21
F7	25.73		B7	18.79		25.785	18.725	7.06	0.611667	65.444	0.1 µM OMD
H7	25.84		D7	18.66
F8	26.13		B8	18.84		26.185	18.745	7.44	0.991667	50.2896
H8	26.24		D8	18.65
F9	25.74		B9	18.88		25.855	18.825	7.03	0.581667	66.8191
H9	25.97		D9	18.77
F10	25.64		B10	18.51		25.73	18.44	7.29	0.841667	55.7999	1 µM OMD
H10	25.82		D10	18.37
F11	25.72		B11	18.8		25.825	18.78	7.045	0.596667	66.128
H11	25.93		D11	18.76
F12	25.17		B12	18.5		25.2	18.465	6.735	0.286667	81.9794
H12	25.23		D12	18.43

## Sheet: COL13A1
Ct (target)			Ct (internal)			Ct (AVG)	Ct (AVG)	⊿Ct	⊿⊿Ct	RQ	Group	Exposure time
Well	COL13A1		Well	GAPDH		COL13A1	GAPDH
A1	28.67		A1	18.35		28.63	18.37	10.26	0.128333	91.4888	Vehicle	6h
C1	28.59		C1	18.39
A2	29.04		A2	18.86		29.19	18.94	10.25	0.118333	92.1251
C2	29.34		C2	19.02
A3	29.03		A3	19.14		29.075	19.19	9.885	-0.246667	118.646
C3	29.12		C3	19.24
A4	28.92		A4	18.56		28.855	18.575	10.28	0.148333	90.2292	0.01 µM OMD
C4	28.79		C4	18.59
A5	28.85		A5	18.9		28.9	18.885	10.015	-0.116667	108.423
C5	28.95		C5	18.87
A6	28.22		A6	18.22		28.4	18.285	10.115	-0.0166667	101.162
C6	28.58		C6	18.35
A7	28.75		A7	18.93		28.82	18.945	9.875	-0.256667	119.472	0.1 µM OMD
C7	28.89		C7	18.96
A8	28.74		A8	18.84		28.865	18.85	10.015	-0.116667	108.423
C8	28.99		C8	18.86
A9	28.79		A9	19.05		28.95	19.08	9.87	-0.261667	119.886
C9	29.11		C9	19.11
A10	28.82		A10	18.86		28.84	18.87	9.97	-0.161667	111.858	1 µM OMD
C10	28.86		C10	18.88
A11	28.75		A11	18.74		28.845	18.775	10.07	-0.0616667	104.367
C11	28.94		C11	18.81
A12	28.32		A12	18.38		28.61	18.34	10.27	0.138333	90.8568
C12	28.9		C12	18.3
B1	29.65		B1	19		29.49	18.945	10.545	-0.288333	122.123	Vehicle	24h
D1	29.33		D1	18.89
B2	29.96		B2	19.06		29.88	19.05	10.83	-0.00333333	100.231
D2	29.8		D2	19.04
B3	29.64		B3	18.66		29.8	18.675	11.125	0.291667	81.6958
D3	29.96		D3	18.69
B4	29.98		B4	18.5		29.96	18.525	11.435	0.601667	65.8992	0.01 µM OMD
D4	29.94		D4	18.55
B5	30.14		B5	18.84		30.165	18.81	11.355	0.521667	69.6567
D5	30.19		D5	18.78
B6	29.89		B6	18.21		29.845	18.21	11.635	0.801667	57.3686
D6	29.8		D6	18.21
B7	29.96		B7	18.79		29.975	18.725	11.25	0.416667	74.9154	0.1 µM OMD
D7	29.99		D7	18.66
B8	30.25		B8	18.84		30.33	18.745	11.585	0.751667	59.3917
D8	30.41		D8	18.65
B9	30.2		B9	18.88		30.16	18.825	11.335	0.501667	70.629
D9	30.12		D9	18.77
B10	30.05		B10	18.51		29.995	18.44	11.555	0.721667	60.6397	1 µM OMD
D10	29.94		D10	18.37
B11	30.21		B11	18.8		30.225	18.78	11.445	0.611667	65.444
D11	30.24		D11	18.76
B12	29.9		B12	18.5		29.74	18.465	11.275	0.441667	73.6284
D12	29.58		D12	18.43

## Sheet: COL18A1
Ct (target)			Ct (internal)			Ct (AVG)	Ct (AVG)	⊿Ct	⊿⊿Ct	RQ	Group	Exposure time
Well	COL18A1		Well	GAPDH		COL18A1	GAPDH
A1	28.52		A1	18.35		28.56	18.37	10.19	0.216667	86.0551	Vehicle	6h
C1	28.6		C1	18.39
A2	29.13		A2	18.86		29.15	18.94	10.21	0.236667	84.8704
C2	29.17		C2	19.02
A3	28.66		A3	19.14		28.71	19.19	9.52	-0.453333	136.92
C3	28.76		C3	19.24
A4	28.55		A4	18.56		28.515	18.575	9.94	-0.0333333	102.337	0.01 µM OMD
C4	28.48		C4	18.59
A5	28.74		A5	18.9		28.73	18.885	9.845	-0.128333	109.303
C5	28.72		C5	18.87
A6	27.85		A6	18.22		27.775	18.285	9.49	-0.483333	139.797
C6	27.7		C6	18.35
A7	28.75		A7	18.93		28.83	18.945	9.885	-0.0883333	106.314	0.1 µM OMD
C7	28.91		C7	18.96
A8	28.86		A8	18.84		28.86	18.85	10.01	0.0366667	97.4905
C8	28.86		C8	18.86
A9	27.96		A9	19.05		27.99	19.08	8.91	-1.06333	208.975
C9	28.02		C9	19.11
A10	27.95		A10	18.86		27.94	18.87	9.07	-0.903333	187.038	1 µM OMD
C10	27.93		C10	18.88
A11	28.5		A11	18.74		28.52	18.775	9.745	-0.228333	117.148
C11	28.54		C11	18.81
A12	28.46		A12	18.38		28.62	18.34	10.28	0.306667	80.8508
C12	28.78		C12	18.3
B1	28.54		B1	19		28.51	18.945	9.565	-0.201667	115.003	Vehicle	24h
D1	28.48		D1	18.89
B2	28.84		B2	19.06		28.82	19.05	9.77	0.00333333	99.7692
D2	28.8		D2	19.04
B3	28.73		B3	18.66		28.64	18.675	9.965	0.198333	87.1557
D3	28.55		D3	18.69
B4	28.19		B4	18.5		28.2	18.525	9.675	-0.0916667	106.56	0.01 µM OMD
D4	28.21		D4	18.55
B5	28.4		B5	18.84		28.35	18.81	9.54	-0.226667	117.013
D5	28.3		D5	18.78
B6	28.01		B6	18.21		27.965	18.21	9.755	-0.0116667	100.812
D6	27.92		D6	18.21
B7	28.34		B7	18.79		28.475	18.725	9.75	-0.0166667	101.162	0.1 µM OMD
D7	28.61		D7	18.66
B8	28.89		B8	18.84		28.825	18.745	10.08	0.313333	80.478
D8	28.76		D8	18.65
B9	28.63		B9	18.88		28.51	18.825	9.685	-0.0816667	105.824
D9	28.39		D9	18.77
B10	28.22		B10	18.51		28.095	18.44	9.655	-0.111667	108.048	1 µM OMD
D10	27.97		D10	18.37
B11	28.5		B11	18.8		28.425	18.78	9.645	-0.121667	108.799
D11	28.35		D11	18.76
B12	27.85		B12	18.5		27.75	18.465	9.285	-0.481667	139.636
D12	27.65		D12	18.43
