# Supplementary material for: Downregulation of COL12A1 and COL13A1 by a selective EP2 receptor agonist, omidenepag, in human trabecular meshwork cells
Source: PLoS One. 2023 Jan 11;18(1):e0280331. doi: 10.1371/journal.pone.0280331 (PMC9833537; doi:10.1371/journal.pone.0280331)
Supplement: S4 File — (XLSX) [file pone.0280331.s005.xlsx]

## Sheet: Data for graph
	MMP1	Vehicle		0.01 µM OMD		0.1 µM OMD		1 µM OMD			MMP12	Vehicle		0.01 µM OMD		0.1 µM OMD		1 µM OMD
		6 h	24 h	6h	24h	6h	24h	6h	24h			6h	24h	6h	24h	6h	24h	6h	24h
	#1	85.4	92	96.7	80.4	67.4	70.5	75.6	63.9		#1	57.8	84.1	71.4	67.6	51.2	56.1	58.8	46
	#2	109.2	83.8	76.1	83.8	75.9	66.9	69.8	85.9		#2	114.1	122.3	74.2	45.4	34.9	51.9	34.3	51.1
	#3	107.3	129.7	63.6	75.5	91.5	65.5	74.3	88.6		#3	151.6	97.3	42.5	56.1	46.7	60.1	270.4	48.6
	AVG	100.6	101.8	78.8	79.9	78.3	67.6	73.2	79.5		AVG	107.8	101.2	62.7	56.4	44.3	56	121.2	48.6
	S.E.	7.6	14.1	9.7	2.4	7.1	1.5	1.8	7.8		S.E.	27.3	11.2	10.1	6.4	4.9	2.4	75	1.5
	MMP2	Vehicle		0.01 µM OMD		0.1 µM OMD		1 µM OMD			MMP14	Vehicle		0.01 µM OMD		0.1 µM OMD		1 µM OMD
		6h	24h	6h	24h	6h	24h	6h	24h			6h	24h	6h	24h	6h	24h	6h	24h
	#1	91.4	90.6	93.6	81.1	73.5	74.1	75.8	66.6		#1	100.2	90.3	69.9	118.4	49.9	132.3	52.8	135
	#2	105.3	86.4	83.5	94.5	81.5	77.6	73.7	86.1		#2	101.6	93.8	54.8	114.7	54.7	137.9	47.2	130
	#3	103.9	127.8	62.9	73.4	97.3	63	58.6	78.6		#3	98.2	118	49.1	117.1	55.2	124.7	39.5	144.7
	AVG	100.2	101.6	80	83	84.1	71.6	69.4	77.1		AVG	100	100.7	57.9	116.7	53.3	131.6	46.5	136.6
	S.E.	4.4	13.2	9	6.2	7	4.4	5.4	5.7		S.E.	1	8.7	6.2	1.1	1.7	3.8	3.9	4.3
	MMP3	Vehicle		0.01 µM OMD		0.1 µM OMD		1 µM OMD			MMP15	Vehicle		0.01 µM OMD		0.1 µM OMD		1 µM OMD
		6h	24h	6h	24h	6h	24h	6h	24h			6h	24h	6h	24h	6h	24h	6h	24h
	#1	84.9	90.6	88.5	77.3	68	66.1	77.3	60.6		#1	108.3	89.2	87.4	71.9	68.8	54.7	79	64.4
	#2	111.2	85.5	80.6	76.5	71.9	58	67.5	76		#2	97.9	84.1	73.7	67.1	71.9	66.7	68.8	65.5
	#3	105.9	129.1	65.7	63.4	86.4	62.8	75.2	77.3		#3	94.3	133.3	69.3	63.9	80.4	61.6	56.1	69.3
	AVG	100.7	101.7	78.3	72.4	75.4	62.3	73.3	71.3		AVG	100.2	102.2	76.8	67.6	73.7	61	68	66.4
	S.E.	8	13.8	6.7	4.5	5.6	2.4	3	5.4		S.E.	4.2	15.6	5.5	2.3	3.5	3.5	6.6	1.5
	MMP9	Vehicle		0.01 µM OMD		0.1 µM OMD		1 µM OMD			MMP16	Vehicle		0.01 µM OMD		0.1 µM OMD		1 µM OMD
		6h	24h	6h	24h	6h	24h	6h	24h			6h	24h	6h	24h	6h	24h	6h	24h
	#1	125.6	87.1	95.2	80.4	65.2	67.1	73.4	82.4		#1	69.3	117.3	93.4	57.6	50.2	72.7	54.8	52.5
	#2	83.4	81.5	81.1	97.9	73.9	92.7	77.3	90.8		#2	85.4	97.9	51.5	54.3	44.8	57.8	51.1	59.5
	#3	95.5	140.9	67.1	76.3	82.5	83.2	59.2	107.9		#3	169	87.1	48.5	68.1	52.7	59.9	154.9	74.5
	AVG	101.5	103.2	81.1	84.9	73.9	81	70	93.7		AVG	107.9	100.8	64.5	60	49.2	63.5	86.9	62.2
	S.E.	12.5	18.9	8.1	6.6	5	7.5	5.5	7.5		S.E.	30.9	8.8	14.5	4.2	2.3	4.7	34	6.5
	MMP11	Vehicle		0.01 µM OMD		0.1 µM OMD		1 µM OMD			MMP17	Vehicle		0.01 µM OMD		0.1 µM OMD		1 µM OMD
		6h	24h	6h	24h	6h	24h	6h	24h			6h	24h	6h	24h	6h	24h	6h	24h
	#1	71.4	112.4	115.9	105.2	69.2	101.3	90	72.6		#1	74.7	95.4	109.4	100.1	77.9	114.2	83.2	78.5
	#2	100.6	78.9	60.4	70.4	127.3	99.2	122.5	99.9		#2	83.8	107.3	74.2	78.3	73.5	105.5	82.4	92.4
	#3	139.3	112.8	88.5	101.3	97.5	96.8	144.2	99.9		#3	159.7	97.7	74	104.4	81.2	109.9	164.1	97.4
	AVG	103.8	101.4	88.3	92.3	98	99.1	118.9	90.8		AVG	106.1	100.1	85.9	94.3	77.5	109.9	109.9	89.4
	S.E.	19.7	11.2	16	11	16.8	1.3	15.7	9.1		S.E.	26.9	3.6	11.8	8.1	2.2	2.5	27.1	5.7
											MMP24	Vehicle		0.01 µM OMD		0.1 µM OMD		1 µM OMD
												6h	24h	6h	24h	6h	24h	6h	24h
											#1	87.6	90	80.9	78.1	54.1	73.9	41	71.4
											#2	76	112.8	55.6	42.6	42.9	74.9	40.6	57
											#3	150.4	98.5	20	68.9	32.3	82.3	115.5	60.9
											AVG	104.7	100.4	52.2	63.2	43.1	77	65.7	63.1
											S.E.	23.1	6.7	17.7	10.6	6.3	2.6	24.9	4.3

## Sheet: MMP1
Ct (target)			Ct (internal)			Ct (AVG)	Ct (AVG)	⊿Ct	⊿⊿Ct	RQ	Group	Exposure time
Well	MMP1		Well	GAPDH		MMP1	GAPDH
A1	26.8		A1	18.94		26.815	18.945	7.87	0.228333	85.362	Vehicle	6h
C1	26.83		C1	18.95
A2	25.92		A2	18.42		25.955	18.44	7.515	-0.126667	109.177
C2	25.99		C2	18.46
A3	25.89		A3	18.45		25.97	18.43	7.54	-0.101667	107.301
C3	26.05		C3	18.41
A4	25.88		A4	18.28		25.93	18.24	7.69	0.0483333	96.7053	0.01 µM OMD
C4	25.98		C4	18.2
A5	25.91		A5	17.87		25.91	17.875	8.035	0.393333	76.1368
C5	25.91		C5	17.88
A6	25.87		A6	17.65		25.905	17.61	8.295	0.653333	63.581
C6	25.94		C6	17.57
A7	25.88		A7	17.59		25.875	17.665	8.21	0.568333	67.4395	0.1 µM OMD
C7	25.87		C7	17.74
A8	25.93		A8	17.89		25.955	17.915	8.04	0.398333	75.8734
C8	25.98		C8	17.94
A9	25.81		A9	18.04		25.855	18.085	7.77	0.128333	91.4888
C9	25.9		C9	18.13
A10	25.8		A10	17.77		25.825	17.78	8.045	0.403333	75.6109	1 µM OMD
C10	25.85		C10	17.79
A11	25.86		A11	17.82		25.89	17.73	8.16	0.518333	69.8178
C11	25.92		C11	17.64
A12	25.59		A12	17.62		25.705	17.635	8.07	0.428333	74.312
C12	25.82		C12	17.65
B1	27.58		B1	18.31		27.54	18.315	9.225	0.12	92.0188	Vehicle	24h
D1	27.5		D1	18.32
B2	27.53		B2	18.16		27.46	18.1	9.36	0.255	83.7987
D2	27.39		D2	18.04
B3	27.63		B3	18.94		27.6	18.87	8.73	-0.375	129.684
D3	27.57		D3	18.8
B4	27.51		B4	18.01		27.4	17.98	9.42	0.315	80.3851	0.01 µM OMD
D4	27.29		D4	17.95
B5	27.61		B5	18.3		27.57	18.21	9.36	0.255	83.7987
D5	27.53		D5	18.12
B6	27.38		B6	17.92		27.38	17.87	9.51	0.405	75.5236
D6	27.38		D6	17.82
B7	27.53		B7	17.92		27.5	17.89	9.61	0.505	70.466	0.1 µM OMD
D7	27.47		D7	17.86
B8	27.67		B8	17.97		27.61	17.925	9.685	0.58	66.8964
D8	27.55		D8	17.88
B9	27.55		B9	17.86		27.48	17.765	9.715	0.61	65.5197
D9	27.41		D9	17.67
B10	27.67		B10	17.8		27.53	17.78	9.75	0.645	63.9493	1 µM OMD
D10	27.39		D10	17.76
B11	27.45		B11	18.03		27.315	17.99	9.325	0.22	85.8565
D11	27.18		D11	17.95
B12	27.23		B12	17.83		27.08	17.8	9.28	0.175	88.5768
D12	26.93		D12	17.77

## Sheet: MMP2
Ct (target)			Ct (internal)			Ct (AVG)	Ct (AVG)	⊿Ct	⊿⊿Ct	RQ	Group	Exposure time
Well	MMP2		Well	GAPDH		MMP2	GAPDH
A1	23.24		A1	18.94		23.29	18.945	4.345	0.13	91.3831	Vehicle	6h
C1	23.34		C1	18.95
A2	22.56		A2	18.42		22.58	18.44	4.14	-0.075	105.336
C2	22.6		C2	18.46
A3	22.5		A3	18.45		22.59	18.43	4.16	-0.055	103.886
C3	22.68		C3	18.41
A4	22.54		A4	18.28		22.55	18.24	4.31	0.095	93.6272	0.01 µM OMD
C4	22.56		C4	18.2
A5	22.35		A5	17.87		22.35	17.875	4.475	0.26	83.5088
C5	22.35		C5	17.88
A6	22.49		A6	17.65		22.495	17.61	4.885	0.67	62.8507
C6	22.5		C6	17.57
A7	22.14		A7	17.59		22.325	17.665	4.66	0.445	73.4584	0.1 µM OMD
C7	22.51		C7	17.74
A8	22.36		A8	17.89		22.425	17.915	4.51	0.295	81.5072
C8	22.49		C8	17.94
A9	22.21		A9	18.04		22.34	18.085	4.255	0.04	97.2655
C9	22.47		C9	18.13
A10	22.24		A10	17.77		22.395	17.78	4.615	0.4	75.7858	1 µM OMD
C10	22.55		C10	17.79
A11	22.36		A11	17.82		22.385	17.73	4.655	0.44	73.7135
C11	22.41		C11	17.64
A12	22.51		A12	17.62		22.62	17.635	4.985	0.77	58.6417
C12	22.73		C12	17.65
B1	21.01		B1	18.31		20.895	18.315	2.58	0.141667	90.6471	Vehicle	24h
D1	20.78		D1	18.32
B2	20.79		B2	18.16		20.75	18.1	2.65	0.211667	86.3539
D2	20.71		D2	18.04
B3	21.04		B3	18.94		20.955	18.87	2.085	-0.353333	127.751
D3	20.87		D3	18.8
B4	20.81		B4	18.01		20.72	17.98	2.74	0.301667	81.1315	0.01 µM OMD
D4	20.63		D4	17.95
B5	20.76		B5	18.3		20.73	18.21	2.52	0.0816667	94.4965
D5	20.7		D5	18.12
B6	20.77		B6	17.92		20.755	17.87	2.885	0.446667	73.3736
D6	20.74		D6	17.82
B7	20.85		B7	17.92		20.76	17.89	2.87	0.431667	74.1405	0.1 µM OMD
D7	20.67		D7	17.86
B8	20.75		B8	17.97		20.73	17.925	2.805	0.366667	77.5572
D8	20.71		D8	17.88
B9	20.99		B9	17.86		20.87	17.765	3.105	0.666667	62.9961
D9	20.75		D9	17.67
B10	20.93		B10	17.8		20.805	17.78	3.025	0.586667	66.588	1 µM OMD
D10	20.68		D10	17.76
B11	20.77		B11	18.03		20.645	17.99	2.655	0.216667	86.0551
D11	20.52		D11	17.95
B12	20.72		B12	17.83		20.585	17.8	2.785	0.346667	78.6399
D12	20.45		D12	17.77

## Sheet: MMP3
Ct (target)			Ct (internal)			Ct (AVG)	Ct (AVG)	⊿Ct	⊿⊿Ct	RQ	Group	Exposure time
Well	MMP3		Well	GAPDH		MMP3	GAPDH
E1	26.68		A1	18.94		26.76	18.945	7.815	0.236667	84.8704	Vehicle	6h
G1	26.84		C1	18.95
E2	25.87		A2	18.42		25.865	18.44	7.425	-0.153333	111.214
G2	25.86		C2	18.46
E3	25.93		A3	18.45		25.925	18.43	7.495	-0.0833333	105.946
G3	25.92		C3	18.41
E4	26		A4	18.28		25.995	18.24	7.755	0.176667	88.4745	0.01 µM OMD
G4	25.99		C4	18.2
E5	25.73		A5	17.87		25.765	17.875	7.89	0.311667	80.571
G5	25.8		C5	17.88
E6	25.8		A6	17.65		25.795	17.61	8.185	0.606667	65.6712
G6	25.79		C6	17.57
E7	25.76		A7	17.59		25.8	17.665	8.135	0.556667	67.9871	0.1 µM OMD
G7	25.84		C7	17.74
E8	25.95		A8	17.89		25.97	17.915	8.055	0.476667	71.8636
G8	25.99		C8	17.94
E9	25.91		A9	18.04		25.875	18.085	7.79	0.211667	86.3539
G9	25.84		C9	18.13
E10	25.7		A10	17.77		25.73	17.78	7.95	0.371667	77.2889	1 µM OMD
G10	25.76		C10	17.79
E11	25.87		A11	17.82		25.875	17.73	8.145	0.566667	67.5175
G11	25.88		C11	17.64
E12	25.59		A12	17.62		25.625	17.635	7.99	0.411667	75.1754
G12	25.66		C12	17.65
F1	25.71		B1	18.31		25.75	18.315	7.435	0.141667	90.6471	Vehicle	24h
H1	25.79		D1	18.32
F2	25.64		B2	18.16		25.62	18.1	7.52	0.226667	85.4607
H2	25.6		D2	18.04
F3	25.83		B3	18.94		25.795	18.87	6.925	-0.368333	129.086
H3	25.76		D3	18.8
F4	25.66		B4	18.01		25.645	17.98	7.665	0.371667	77.2889	0.01 µM OMD
H4	25.63		D4	17.95
F5	25.89		B5	18.3		25.89	18.21	7.68	0.386667	76.4895
H5	25.89		D5	18.12
F6	25.71		B6	17.92		25.82	17.87	7.95	0.656667	63.4342
H6	25.93		D6	17.82
F7	25.77		B7	17.92		25.78	17.89	7.89	0.596667	66.128	0.1 µM OMD
H7	25.79		D7	17.86
F8	25.87		B8	17.97		26.005	17.925	8.08	0.786667	57.9682
H8	26.14		D8	17.88
F9	25.7		B9	17.86		25.73	17.765	7.965	0.671667	62.7781
H9	25.76		D9	17.67
F10	25.72		B10	17.8		25.795	17.78	8.015	0.721667	60.6397	1 µM OMD
H10	25.87		D10	17.76
F11	25.65		B11	18.03		25.68	17.99	7.69	0.396667	75.9611
H11	25.71		D11	17.95
F12	25.44		B12	17.83		25.465	17.8	7.665	0.371667	77.2889
H12	25.49		D12	17.77

## Sheet: MMP9
Ct (target)			Ct (internal)			Ct (AVG)	Ct (AVG)	⊿Ct	⊿⊿Ct	RQ	Group	Exposure time
Well	MMP9		Well	GAPDH		MMP9	GAPDH
E1	30.08		A1	18.94		30.285	18.945	11.34	-0.328333	125.556	Vehicle	6h
G1	30.49		C1	18.95
E2	30.39		A2	18.42		30.37	18.44	11.93	0.261667	83.4124
G2	30.35		C2	18.46
E3	30.07		A3	18.45		30.165	18.43	11.735	0.0666667	95.4842
G3	30.26		C3	18.41
E4	30.1		A4	18.28		29.98	18.24	11.74	0.0716667	95.1538	0.01 µM OMD
G4	29.86		C4	18.2
E5	29.99		A5	17.87		29.845	17.875	11.97	0.301667	81.1315
G5	29.7		C5	17.88
E6	29.91		A6	17.65		29.855	17.61	12.245	0.576667	67.0511
G6	29.8		C6	17.57
E7	29.9		A7	17.59		29.95	17.665	12.285	0.616667	65.2176	0.1 µM OMD
G7	30		C7	17.74
E8	29.89		A8	17.89		30.02	17.915	12.105	0.436667	73.884
G8	30.15		C8	17.94
E9	29.98		A9	18.04		30.03	18.085	11.945	0.276667	82.5496
G9	30.08		C9	18.13
E10	29.91		A10	17.77		29.895	17.78	12.115	0.446667	73.3736	1 µM OMD
G10	29.88		C10	17.79
E11	29.53		A11	17.82		29.77	17.73	12.04	0.371667	77.2889
G11	30.01		C11	17.64
E12	29.84		A12	17.62		30.06	17.635	12.425	0.756667	59.1862
G12	30.28		C12	17.65
F1	30.93		B1	18.31		30.875	18.315	12.56	0.2	87.0551	Vehicle	24h
H1	30.82		D1	18.32
F2	30.96		B2	18.16		30.755	18.1	12.655	0.295	81.5072
H2	30.55		D2	18.04
F3	30.83		B3	18.94		30.735	18.87	11.865	-0.495	140.932
H3	30.64		D3	18.8
F4	30.66		B4	18.01		30.655	17.98	12.675	0.315	80.3851	0.01 µM OMD
H4	30.65		D4	17.95
F5	30.6		B5	18.3		30.6	18.21	12.39	0.03	97.942
H5	30.6		D5	18.12
F6	30.49		B6	17.92		30.62	17.87	12.75	0.39	76.313
H6	30.75		D6	17.82
F7	30.84		B7	17.92		30.825	17.89	12.935	0.575	67.1286	0.1 µM OMD
H7	30.81		D7	17.86
F8	30.15		B8	17.97		30.395	17.925	12.47	0.11	92.6588
H8	30.64		D8	17.88
F9	30.32		B9	17.86		30.39	17.765	12.625	0.265	83.2199
H9	30.46		D9	17.67
F10	30.64		B10	17.8		30.42	17.78	12.64	0.28	82.3591	1 µM OMD
H10	30.2		D10	17.76
F11	30.48		B11	18.03		30.49	17.99	12.5	0.14	90.7519
H11	30.5		D11	17.95
F12	30.32		B12	17.83		30.05	17.8	12.25	-0.11	107.923
H12	29.78		D12	17.77

## Sheet: MMP11
Ct (target)			Ct (internal)			Ct (AVG)	Ct (AVG)	⊿Ct	⊿⊿Ct	RQ	Group	Exposure time
Well	MMP11		Well	GAPDH		MMP11	GAPDH
A1	31.94		A1	17.9		31.93	17.945	13.985	0.486667	71.3672	Vehicle	6h
C1	31.92		C1	17.99
A2	31.78		A2	18.18		31.73	18.24	13.49	-0.00833333	100.579
C2	31.68		C2	18.3
A3	32.15		A3	19.29		32.32	19.3	13.02	-0.478333	139.313
C3	32.49		C3	19.31
A4	31.99		A4	18.48		31.775	18.49	13.285	-0.213333	115.936	0.01 µM OMD
C4	31.56		C4	18.5
A5	32.21		A5	17.95		32.23	18.005	14.225	0.726667	60.4299
C5	32.25		C5	18.06
A6	30.85		A6	17.4		31	17.325	13.675	0.176667	88.4745
C6	31.15		C6	17.25
A7	31.27		A7	17.57		31.58	17.55	14.03	0.531667	69.1755	0.1 µM OMD
C7	31.89		C7	17.53
A8	30.6		A8	17.49		30.57	17.42	13.15	-0.348333	127.309
C8	30.54		C8	17.35
A9	31.23		A9	17.6		31.195	17.66	13.535	0.0366667	97.4905
C9	31.16		C9	17.72
A10	31.29		A10	17.61		31.325	17.675	13.65	0.151667	90.021	1 µM OMD
C10	31.36		C10	17.74
A11	30.56		A11	17.37		30.6	17.395	13.205	-0.293333	122.547
C11	30.64		C11	17.42
A12	32.82		A12	19.73		32.755	19.785	12.97	-0.528333	144.226
C12	32.69		C12	19.84
B1	28.82		B1	18.16		28.79	18.115	10.675	-0.168333	112.376	Vehicle	24h
D1	28.76		D1	18.07
B2	29.39		B2	18.26		29.41	18.225	11.185	0.341667	78.9129
D2	29.43		D2	18.19
B3	29.09		B3	18.05		28.68	18.01	10.67	-0.173333	112.766
D3	28.27		D3	17.97
B4	28.52		B4	17.87		28.57	17.8	10.77	-0.0733333	105.214	0.01 µM OMD
D4	28.62		D4	17.73
B5	28.99		B5	17.98		28.995	17.645	11.35	0.506667	70.3847
D5	29		D5	17.31
B6	28.81		B6	18.04		28.77	17.945	10.825	-0.0183333	101.279
D6	28.73		D6	17.85
B7	29.09		B7	18.19		28.955	18.13	10.825	-0.0183333	101.279	0.1 µM OMD
D7	28.82		D7	18.07
B8	28.85		B8	17.98		28.775	17.92	10.855	0.0116667	99.1946
D8	28.7		D8	17.86
B9	29.1		B9	18.19		29.06	18.17	10.89	0.0466667	96.8171
D9	29.02		D9	18.15
B10	29.02		B10	18.17		28.995	17.69	11.305	0.461667	72.6147	1 µM OMD
D10	28.97		D10	17.21
B11	28.8		B11	17.94		28.755	17.91	10.845	0.00166667	99.8845
D11	28.71		D11	17.88
B12	28.71		B12	17.93		28.66	17.815	10.845	0.00166667	99.8845
D12	28.61		D12	17.7

## Sheet: MMP12
Ct (target)			Ct (internal)			Ct (AVG)	Ct (AVG)	⊿Ct	⊿⊿Ct	RQ	Group	Exposure time
Well	MMP12		Well	GAPDH		MMP12	GAPDH
E1	26.44		A1	17.9		26.44	17.945	8.495	0.79	57.8344	Vehicle	6h
G1	26.44		C1	17.99
E2	25.01		A2	18.18		25.755	18.24	7.515	-0.19	114.076
G2	26.5		C2	18.3
E3	26.26		A3	19.29		26.405	19.3	7.105	-0.6	151.572
G3	26.55		C3	19.31
E4	26.64		A4	18.48		26.68	18.49	8.19	0.485	71.4497	0.01 µM OMD
G4	26.72		C4	18.5
E5	26.13		A5	17.95		26.14	18.005	8.135	0.43	74.2262
G5	26.15		C5	18.06
E6	26.21		A6	17.4		26.265	17.325	8.94	1.235	42.4842
G6	26.32		C6	17.25
E7	26.14		A7	17.57		26.22	17.55	8.67	0.965	51.2278	0.1 µM OMD
G7	26.3		C7	17.53
E8	26.58		A8	17.49		26.645	17.42	9.225	1.52	34.8686
G8	26.71		C8	17.35
E9	26.48		A9	17.6		26.465	17.66	8.805	1.1	46.6516
G9	26.45		C9	17.72
E10	26.19		A10	17.61		26.145	17.675	8.47	0.765	58.8453	1 µM OMD
G10	26.1		C10	17.74
E11	26.64		A11	17.37		26.645	17.395	9.25	1.545	34.2696
G11	26.65		C11	17.42
E12	25.98		A12	19.73		26.055	19.785	6.27	-1.435	270.382
G12	26.13		C12	19.84
F1	26.28		B1	18.16		26.285	18.115	8.17	0.25	84.0896	Vehicle	24h
H1	26.29		D1	18.07
F2	25.85		B2	18.26		25.855	18.225	7.63	-0.29	122.264
H2	25.86		D2	18.19
F3	26.02		B3	18.05		25.97	18.01	7.96	0.04	97.2655
H3	25.92		D3	17.97
F4	26.28		B4	17.87		26.285	17.8	8.485	0.565	67.5955	0.01 µM OMD
H4	26.29		D4	17.73
F5	26.71		B5	17.98		26.705	17.645	9.06	1.14	45.376
H5	26.7		D5	17.31
F6	26.66		B6	18.04		26.7	17.945	8.755	0.835	56.0583
H6	26.74		D6	17.85
F7	26.95		B7	18.19		26.885	18.13	8.755	0.835	56.0583	0.1 µM OMD
H7	26.82		D7	18.07
F8	26.79		B8	17.98		26.785	17.92	8.865	0.945	51.943
H8	26.78		D8	17.86
F9	26.72		B9	18.19		26.825	18.17	8.655	0.735	60.0818
H9	26.93		D9	18.15
F10	26.73		B10	18.17		26.73	17.69	9.04	1.12	46.0094	1 µM OMD
H10	26.73		D10	17.21
F11	26.87		B11	17.94		26.8	17.91	8.89	0.97	51.0506
H11	26.73		D11	17.88
F12	26.89		B12	17.93		26.775	17.815	8.96	1.04	48.6327
H12	26.66		D12	17.7

## Sheet: MMP14
Ct (target)			Ct (internal)			Ct (AVG)	Ct (AVG)	⊿Ct	⊿⊿Ct	RQ	Group	Exposure time
Well	MMP14		Well	GAPDH		MMP14	GAPDH
A1	21.98		A1	18.94		21.98	18.945	3.035	-0.00333333	100.231	Vehicle	6h
C1	21.98		C1	18.95
A2	21.31		A2	18.42		21.455	18.44	3.015	-0.0233333	101.63
C2	21.6		C2	18.46
A3	21.39		A3	18.45		21.495	18.43	3.065	0.0266667	98.1686
C3	21.6		C3	18.41
A4	21.75		A4	18.28		21.795	18.24	3.555	0.516667	69.8985	0.01 µM OMD
C4	21.84		C4	18.2
A5	21.67		A5	17.87		21.78	17.875	3.905	0.866667	54.8412
C5	21.89		C5	17.88
A6	21.67		A6	17.65		21.675	17.61	4.065	1.02667	49.0843
C6	21.68		C6	17.57
A7	21.6		A7	17.59		21.705	17.665	4.04	1.00167	49.9423	0.1 µM OMD
C7	21.81		C7	17.74
A8	21.74		A8	17.89		21.825	17.915	3.91	0.871667	54.6515
C8	21.91		C8	17.94
A9	21.95		A9	18.04		21.98	18.085	3.895	0.856667	55.2227
C9	22.01		C9	18.13
A10	21.72		A10	17.77		21.74	17.78	3.96	0.921667	52.7899	1 µM OMD
C10	21.76		C10	17.79
A11	21.78		A11	17.82		21.85	17.73	4.12	1.08167	47.2483
C11	21.92		C11	17.64
A12	21.98		A12	17.62		22.015	17.635	4.38	1.34167	39.4565
C12	22.05		C12	17.65
B1	20.99		B1	18.31		20.91	18.315	2.595	0.146667	90.3335	Vehicle	24h
D1	20.83		D1	18.32
B2	20.78		B2	18.16		20.64	18.1	2.54	0.0916667	93.8438
D2	20.5		D2	18.04
B3	21.13		B3	18.94		21.08	18.87	2.21	-0.238333	117.963
D3	21.03		D3	18.8
B4	20.27		B4	18.01		20.185	17.98	2.205	-0.243333	118.372	0.01 µM OMD
D4	20.1		D4	17.95
B5	20.51		B5	18.3		20.46	18.21	2.25	-0.198333	114.737
D5	20.41		D5	18.12
B6	20.14		B6	17.92		20.09	17.87	2.22	-0.228333	117.148
D6	20.04		D6	17.82
B7	20.01		B7	17.92		19.935	17.89	2.045	-0.403333	132.256	0.1 µM OMD
D7	19.86		D7	17.86
B8	19.96		B8	17.97		19.91	17.925	1.985	-0.463333	137.872
D8	19.86		D8	17.88
B9	19.99		B9	17.86		19.895	17.765	2.13	-0.318333	124.689
D9	19.8		D9	17.67
B10	19.85		B10	17.8		19.795	17.78	2.015	-0.433333	135.035	1 µM OMD
D10	19.74		D10	17.76
B11	20.12		B11	18.03		20.06	17.99	2.07	-0.378333	129.984
D11	20		D11	17.95
B12	19.75		B12	17.83		19.715	17.8	1.915	-0.533333	144.727
D12	19.68		D12	17.77

## Sheet: MMP15
Ct (target)			Ct (internal)			Ct (AVG)	Ct (AVG)	⊿Ct	⊿⊿Ct	RQ	Group	Exposure time
Well	MMP15		Well	GAPDH		MMP15	GAPDH
E1	28.93		A1	18.94		29.04	18.945	10.095	-0.115	108.298	Vehicle	6h
G1	29.15		C1	18.95
E2	28.55		A2	18.42		28.68	18.44	10.24	0.03	97.942
G2	28.81		C2	18.46
E3	28.56		A3	18.45		28.725	18.43	10.295	0.085	94.2785
G3	28.89		C3	18.41
E4	28.68		A4	18.28		28.645	18.24	10.405	0.195	87.3573	0.01 µM OMD
G4	28.61		C4	18.2
E5	28.43		A5	17.87		28.525	17.875	10.65	0.44	73.7135
G5	28.62		C5	17.88
E6	28.33		A6	17.65		28.35	17.61	10.74	0.53	69.2555
G6	28.37		C6	17.57
E7	28.32		A7	17.59		28.415	17.665	10.75	0.54	68.7771	0.1 µM OMD
G7	28.51		C7	17.74
E8	28.61		A8	17.89		28.6	17.915	10.685	0.475	71.9467
G8	28.59		C8	17.94
E9	28.67		A9	18.04		28.61	18.085	10.525	0.315	80.3851
G9	28.55		C9	18.13
E10	28.48		A10	17.77		28.33	17.78	10.55	0.34	79.0041	1 µM OMD
G10	28.18		C10	17.79
E11	28.46		A11	17.82		28.48	17.73	10.75	0.54	68.7771
G11	28.5		C11	17.64
E12	28.65		A12	17.62		28.68	17.635	11.045	0.835	56.0583
G12	28.71		C12	17.65
F1	27.91		B1	18.31		27.875	18.315	9.56	0.165	89.1929	Vehicle	24h
H1	27.84		D1	18.32
F2	27.77		B2	18.16		27.745	18.1	9.645	0.25	84.0896
H2	27.72		D2	18.04
F3	27.69		B3	18.94		27.85	18.87	8.98	-0.415	133.33
H3	28.01		D3	18.8
F4	27.89		B4	18.01		27.85	17.98	9.87	0.475	71.9467	0.01 µM OMD
H4	27.81		D4	17.95
F5	28.12		B5	18.3		28.18	18.21	9.97	0.575	67.1286
H5	28.24		D5	18.12
F6	27.8		B6	17.92		27.91	17.87	10.04	0.645	63.9493
H6	28.02		D6	17.82
F7	28.09		B7	17.92		28.155	17.89	10.265	0.87	54.7147	0.1 µM OMD
H7	28.22		D7	17.86
F8	27.94		B8	17.97		27.905	17.925	9.98	0.585	66.6649
H8	27.87		D8	17.88
F9	27.85		B9	17.86		27.86	17.765	10.095	0.7	61.5572
H9	27.87		D9	17.67
F10	27.84		B10	17.8		27.81	17.78	10.03	0.635	64.3941	1 µM OMD
H10	27.78		D10	17.76
F11	28.01		B11	18.03		27.995	17.99	10.005	0.61	65.5197
H11	27.98		D11	17.95
F12	27.83		B12	17.83		27.725	17.8	9.925	0.53	69.2555
H12	27.62		D12	17.77

## Sheet: MMP16
Ct (target)			Ct (internal)			Ct (AVG)	Ct (AVG)	⊿Ct	⊿⊿Ct	RQ	Group	Exposure time
Well	MMP16		Well	GAPDH		MMP16	GAPDH
A1	28.73		A1	17.9		28.835	17.945	10.89	0.528333	69.3355	Vehicle	6h
C1	28.94		C1	17.99
A2	28.97		A2	18.18		28.83	18.24	10.59	0.228333	85.362
C2	28.69		C2	18.3
A3	28.9		A3	19.29		28.905	19.3	9.605	-0.756667	168.958
C3	28.91		C3	19.31
A4	28.8		A4	18.48		28.95	18.49	10.46	0.0983333	93.4111	0.01 µM OMD
C4	29.1		C4	18.5
A5	29.3		A5	17.95		29.325	18.005	11.32	0.958333	51.4651
C5	29.35		C5	18.06
A6	28.72		A6	17.4		28.73	17.325	11.405	1.04333	48.5205
C6	28.74		C6	17.25
A7	28.85		A7	17.57		28.905	17.55	11.355	0.993333	50.2316	0.1 µM OMD
C7	28.96		C7	17.53
A8	28.88		A8	17.49		28.94	17.42	11.52	1.15833	44.803
C8	29		C8	17.35
A9	28.94		A9	17.6		28.945	17.66	11.285	0.923333	52.7289
C9	28.95		C9	17.72
A10	28.83		A10	17.61		28.905	17.675	11.23	0.868333	54.7779	1 µM OMD
C10	28.98		C10	17.74
A11	28.7		A11	17.37		28.725	17.395	11.33	0.968333	51.1096
C11	28.75		C11	17.42
A12	29.56		A12	19.73		29.515	19.785	9.73	-0.631667	154.935
C12	29.47		C12	19.84
B1	29.01		B1	18.16		28.65	18.115	10.535	-0.23	117.283	Vehicle	24h
D1	28.29		D1	18.07
B2	29.08		B2	18.26		29.02	18.225	10.795	0.03	97.942
D2	28.96		D2	18.19
B3	29		B3	18.05		28.975	18.01	10.965	0.2	87.0551
D3	28.95		D3	17.97
B4	29.52		B4	17.87		29.36	17.8	11.56	0.795	57.6343	0.01 µM OMD
D4	29.2		D4	17.73
B5	29.44		B5	17.98		29.29	17.645	11.645	0.88	54.3367
D5	29.14		D5	17.31
B6	29.35		B6	18.04		29.265	17.945	11.32	0.555	68.0657
D6	29.18		D6	17.85
B7	29.57		B7	18.19		29.355	18.13	11.225	0.46	72.6986	0.1 µM OMD
D7	29.14		D7	18.07
B8	29.53		B8	17.98		29.475	17.92	11.555	0.79	57.8344
D8	29.42		D8	17.86
B9	29.77		B9	18.19		29.675	18.17	11.505	0.74	59.8739
D9	29.58		D9	18.15
B10	29.38		B10	18.17		29.385	17.69	11.695	0.93	52.4858	1 µM OMD
D10	29.39		D10	17.21
B11	29.38		B11	17.94		29.425	17.91	11.515	0.75	59.4604
D11	29.47		D11	17.88
B12	29.34		B12	17.93		29.005	17.815	11.19	0.425	74.4839
D12	28.67		D12	17.7

[truncated: 2 more sheets: MMP17, MMP24]
