# Supplementary material for: Downregulation of COL12A1 and COL13A1 by a selective EP2 receptor agonist, omidenepag, in human trabecular meshwork cells
Source: PLoS One. 2023 Jan 11;18(1):e0280331. doi: 10.1371/journal.pone.0280331 (PMC9833537; doi:10.1371/journal.pone.0280331)
Supplement: S5 File — (XLSX) [file pone.0280331.s006.xlsx]

## Sheet: Data for graph
	MMP1	Vehicle		0.01 µM OMD		0.1 µM OMD		1 µM OMD			MMP12	Vehicle		0.01 µM OMD		0.1 µM OMD		1 µM OMD
		6 h	24 h	6h	24h	6h	24h	6h	24h			6h	24h	6h	24h	6h	24h	6h	24h
	#1	86.1	79.1	104.5	61.6	92.2	64.5	80.6	51.3		#1	75.4	125.8	58.8	46.4	80.3	105.5	420.9	78.8
	#2	101.6	139.6	105.9	50.8	89.7	50.4	88.5	67.7		#2	76.5	77.5	66.8	68.9	86.7	72	59.8	51.6
	#3	114.3	90.5	77.8	42.1	82	56.7	132.7	49.7		#3	173.3	102.6	139.3	61.6	214.1	63.4	99.5	100.8
	AVG	100.7	103.1	96.1	51.5	88	57.2	100.6	56.2		AVG	108.4	102	88.3	59	127	80.3	193.4	77.1
	S.E.	8.2	18.6	9.1	5.6	3.1	4.1	16.2	5.8		S.E.	32.5	13.9	25.6	6.6	43.6	12.8	114.3	14.2
	MMP2	Vehicle		0.01 µM OMD		0.1 µM OMD		1 µM OMD			MMP14	Vehicle		0.01 µM OMD		0.1 µM OMD		1 µM OMD
		6h	24h	6h	24h	6h	24h	6h	24h			6h	24h	6h	24h	6h	24h	6h	24h
	#1	86.2	100.5	96.9	117.4	97.6	122.4	195.9	111.9		#1	85.9	97.9	93	125.3	34.5	105.3	220.4	107.2
	#2	85.3	107.7	82.9	116.2	81.8	100.5	93.3	127.2		#2	88.9	102.8	90.8	124.8	95.3	106.4	98.6	111.7
	#3	136.1	92.4	139.5	99.4	159.1	129.4	86.2	143.1		#3	131	99.3	114.5	85.9	147.4	128.8	97.9	120.2
	AVG	102.5	100.2	106.4	111	112.8	117.4	125.1	127.4		AVG	101.9	100	99.4	112	92.4	113.5	139	113
	S.E.	16.8	4.4	17	5.8	23.6	8.7	35.4	9		S.E.	14.6	1.5	7.6	13.1	32.6	7.7	40.7	3.8
	MMP3	Vehicle		0.01 µM OMD		0.1 µM OMD		1 µM OMD			MMP15	Vehicle		0.01 µM OMD		0.1 µM OMD		1 µM OMD
		6h	24h	6h	24h	6h	24h	6h	24h			6h	24h	6h	24h	6h	24h	6h	24h
	#1	91.6	104.2	94.5	100.3	96.5	125.3	300.7	112.5		#1	88.7	113.8	89.3	90.5	41.8	67	209.5	71
	#2	74.9	94.3	78.9	103.9	87.9	101	76.8	105		#2	97.4	105.1	98.1	82.7	96.4	50.9	114.2	72.5
	#3	145.7	101.7	140.3	107.9	150.9	120.6	96.8	130.6		#3	115.8	83.6	109.9	68.9	111.1	109.2	130.7	96.7
	AVG	104.1	100.1	104.6	104	111.8	115.6	158.1	116		AVG	100.6	100.8	99.1	80.7	83.1	75.7	151.5	80.1
	S.E.	21.4	3	18.4	2.2	19.7	7.4	71.5	7.6		S.E.	8	9	6	6.3	21.1	17.4	29.4	8.3
	MMP9	Vehicle		0.01 µM OMD		0.1 µM OMD		1 µM OMD			MMP16	Vehicle		0.01 µM OMD		0.1 µM OMD		1 µM OMD
		6h	24h	6h	24h	6h	24h	6h	24h			6 h	24 h	6h	24h	6h	24h	6h	24h
	#1	76.5	115.5	106.3	124.3	78.1	106.3	29.1	100.9		#1	78.3	113	93.1	89	85.4	81.6	173.1	78.5
	#2	118.4	119.2	73.6	119.6	99.2	113.2	64.5	106.3		#2	90.2	104.4	104.4	102.9	83.6	81.6	94.4	70.8
	#3	110.4	72.6	78.9	73.1	138.4	115.9	112	109.7		#3	141.6	84.8	119.9	72.5	125.4	110.7	68.9	101.9
	AVG	101.8	102.4	86.3	105.7	105.2	111.8	68.5	105.6		AVG	103.4	100.7	105.8	88.1	98.1	91.3	112.1	83.7
	S.E.	12.8	15	10.1	16.3	17.7	2.9	24	2.6		S.E.	19.4	8.3	7.8	8.8	13.6	9.7	31.4	9.4
	MMP11	Vehicle		0.01 µM OMD		0.1 µM OMD		1 µM OMD			MMP17	Vehicle		0.01 µM OMD		0.1 µM OMD		1 µM OMD
		6h	24h	6h	24h	6h	24h	6h	24h			6h	24h	6h	24h	6h	24h	6h	24h
	#1	51.2	105	317.8	107.2	254.6	111	136	102.8		#1	87.1	115.7	118.5	95.9	63.9	92	188.6	98.6
	#2	123.4	140	273.8	76	243.4	99	230.3	147.4		#2	96.6	90.1	99.3	112.5	123.5	75.5	122.3	89.8
	#3	158.4	68.1	150.9	76.6	190.3	109.1	80	102.5		#3	118.9	95.9	136.6	92.3	167.6	95.3	115.7	112.1
	AVG	111	104.4	247.5	86.6	229.4	106.4	148.8	117.6		AVG	100.9	100.6	118.1	100.2	118.3	87.6	142.2	100.2
	S.E.	31.6	20.8	49.9	10.3	19.8	3.7	43.9	14.9		S.E.	9.4	7.7	10.8	6.2	30	6.1	23.3	6.5
											MMP24	Vehicle		0.01 µM OMD		0.1 µM OMD		1 µM OMD
												6h	24h	6h	24h	6h	24h	6h	24h
											#1	148.8	106.8	19.3	94.9	9	72.4	92.2	74.7
											#2	63.2	89.2	90	127.5	55	41.2	117.6	55.5
											#3	106.3	105	150.9	33.3	70.1	130.6	127.8	52.3
											AVG	106.1	100.3	86.7	85.2	44.7	81.4	112.5	60.8
											S.E.	24.7	5.6	38	27.6	18.4	26.2	10.6	7

## Sheet: MMP1
Ct (target)			Ct (internal)			Ct (AVG)	Ct (AVG)	⊿Ct	⊿⊿Ct	RQ	Group	Exposure time
Well	MMP1		Well	GAPDH		MMP1	GAPDH
E1	27.8		A1	17.85		27.835	17.75	10.085	0.216667	86.0551	Vehicle	6h
G1	27.87		C1	17.65
E2	28.13		A2	18.38		28.16	18.315	9.845	-0.0233333	101.63
G2	28.19		C2	18.25
E3	28.43		A3	18.88		28.39	18.715	9.675	-0.193333	114.34
G3	28.35		C3	18.55
E4	27.81		A4	18.11		27.825	18.02	9.805	-0.0633333	104.488	0.01 µM OMD
G4	27.84		C4	17.93
E5	27.88		A5	18.41		28.075	18.29	9.785	-0.0833333	105.946
G5	28.27		C5	18.17
E6	27.96		A6	17.87		28.025	17.795	10.23	0.361667	77.8265
G6	28.09		C6	17.72
E7	28.3		A7	18.41		28.335	18.35	9.985	0.116667	92.2316	0.1 µM OMD
G7	28.37		C7	18.29
E8	28.22		A8	18.21		28.165	18.14	10.025	0.156667	89.7095
G8	28.11		C8	18.07
E9	28.59		A9	18.49		28.545	18.39	10.155	0.286667	81.9794
G9	28.5		C9	18.29
E10	28.38		A10	18.4		28.51	18.33	10.18	0.311667	80.571	1 µM OMD
G10	28.64		C10	18.26
E11	28.08		A11	18.16		28.15	18.105	10.045	0.176667	88.4745
G11	28.22		C11	18.05
E12	27.13		A12	17.74		27.175	17.715	9.46	-0.408333	132.715
G12	27.22		C12	17.69
F1	28.12		B1	18.18		28.135	18.07	10.065	0.338333	79.0955	Vehicle	24h
H1	28.15		D1	17.96
F2	27.6		B2	18.47		27.605	18.36	9.245	-0.481667	139.636
H2	27.61		D2	18.25
F3	27.88		B3	18.2		27.96	18.09	9.87	0.143333	90.5425
H3	28.04		D3	17.98
F4	28.37		B4	18.09		28.37	17.945	10.425	0.698333	61.6284	0.01 µM OMD
H4	28.37		D4	17.8
F5	28.76		B5	18.2		28.815	18.11	10.705	0.978333	50.7566
H5	28.87		D5	18.02
F6	28.5		B6	17.66		28.535	17.56	10.975	1.24833	42.0934
H6	28.57		D6	17.46
F7	28.31		B7	18.14		28.415	18.055	10.36	0.633333	64.4685	0.1 µM OMD
H7	28.52		D7	17.97
F8	28.52		B8	18.09		28.72	18.005	10.715	0.988333	50.406
H8	28.92		D8	17.92
F9	28.57		B9	18.13		28.595	18.05	10.545	0.818333	56.7097
H9	28.62		D9	17.97
F10	28.31		B10	17.82		28.415	17.725	10.69	0.963333	51.2871	1 µM OMD
H10	28.52		D10	17.63
F11	28.23		B11	18.06		28.28	17.99	10.29	0.563333	67.6737
H11	28.33		D11	17.92
F12	28.6		B12	17.96		28.585	17.85	10.735	1.00833	49.712
H12	28.57		D12	17.74

## Sheet: MMP2
Ct (target)			Ct (internal)			Ct (AVG)	Ct (AVG)	⊿Ct	⊿⊿Ct	RQ	Group	Exposure time
Well	MMP2		Well	GAPDH		MMP2	GAPDH
A1	23.25		A1	17.85		23.17	17.75	5.42	0.215	86.1546	Vehicle	6h
C1	23.09		C1	17.65
A2	23.83		A2	18.38		23.75	18.315	5.435	0.23	85.2635
C2	23.67		C2	18.25
A3	23.6		A3	18.88		23.475	18.715	4.76	-0.445	136.131
C3	23.35		C3	18.55
A4	23.35		A4	18.11		23.27	18.02	5.25	0.045	96.929	0.01 µM OMD
C4	23.19		C4	17.93
A5	23.85		A5	18.41		23.765	18.29	5.475	0.27	82.932
C5	23.68		C5	18.17
A6	22.57		A6	17.87		22.52	17.795	4.725	-0.48	139.474
C6	22.47		C6	17.72
A7	23.63		A7	18.41		23.59	18.35	5.24	0.035	97.6032	0.1 µM OMD
C7	23.55		C7	18.29
A8	23.7		A8	18.21		23.635	18.14	5.495	0.29	81.7902
C8	23.57		C8	18.07
A9	22.98		A9	18.49		22.925	18.39	4.535	-0.67	159.107
C9	22.87		C9	18.29
A10	22.63		A10	18.4		22.565	18.33	4.235	-0.97	195.884	1 µM OMD
C10	22.5		C10	18.26
A11	23.48		A11	18.16		23.41	18.105	5.305	0.1	93.3033
C11	23.34		C11	18.05
A12	23.19		A12	17.74		23.135	17.715	5.42	0.215	86.1546
C12	23.08		C12	17.69
B1	22.58		B1	18.18		22.455	18.07	4.385	-0.00666667	100.463	Vehicle	24h
D1	22.33		D1	17.96
B2	22.73		B2	18.47		22.645	18.36	4.285	-0.106667	107.674
D2	22.56		D2	18.25
B3	22.73		B3	18.2		22.595	18.09	4.505	0.113333	92.445
D3	22.46		D3	17.98
B4	22.2		B4	18.09		22.105	17.945	4.16	-0.231667	117.419	0.01 µM OMD
D4	22.01		D4	17.8
B5	22.45		B5	18.2		22.285	18.11	4.175	-0.216667	116.205
D5	22.12		D5	18.02
B6	22.08		B6	17.66		21.96	17.56	4.4	0.00833333	99.424
D6	21.84		D6	17.46
B7	22.31		B7	18.14		22.155	18.055	4.1	-0.291667	122.405	0.1 µM OMD
D7	22		D7	17.97
B8	22.51		B8	18.09		22.39	18.005	4.385	-0.00666667	100.463
D8	22.27		D8	17.92
B9	22.17		B9	18.13		22.07	18.05	4.02	-0.371667	129.385
D9	21.97		D9	17.97
B10	22.08		B10	17.82		21.955	17.725	4.23	-0.161667	111.858	1 µM OMD
D10	21.83		D10	17.63
B11	22.11		B11	18.06		22.035	17.99	4.045	-0.346667	127.162
D11	21.96		D11	17.92
B12	21.82		B12	17.96		21.725	17.85	3.875	-0.516667	143.065
D12	21.63		D12	17.74

## Sheet: MMP3
Ct (target)			Ct (internal)			Ct (AVG)	Ct (AVG)	⊿Ct	⊿⊿Ct	RQ	Group	Exposure time
Well	MMP3		Well	GAPDH		MMP3	GAPDH
E1	28.06		A1	17.85		28.12	17.75	10.37	0.126667	91.5945	Vehicle	6h
G1	28.18		C1	17.65
E2	28.88		A2	18.38		28.975	18.315	10.66	0.416667	74.9154
G2	29.07		C2	18.25
E3	28.3		A3	18.88		28.415	18.715	9.7	-0.543333	145.734
G3	28.53		C3	18.55
E4	28.29		A4	18.11		28.345	18.02	10.325	0.0816667	94.4965	0.01 µM OMD
G4	28.4		C4	17.93
E5	28.8		A5	18.41		28.875	18.29	10.585	0.341667	78.9129
G5	28.95		C5	18.17
E6	27.59		A6	17.87		27.55	17.795	9.755	-0.488333	140.282
G6	27.51		C6	17.72
E7	28.59		A7	18.41		28.645	18.35	10.295	0.0516667	96.4821	0.1 µM OMD
G7	28.7		C7	18.29
E8	28.43		A8	18.21		28.57	18.14	10.43	0.186667	87.8633
G8	28.71		C8	18.07
E9	28.03		A9	18.49		28.04	18.39	9.65	-0.593333	150.873
G9	28.05		C9	18.29
E10	26.96		A10	18.4		26.985	18.33	8.655	-1.58833	300.702	1 µM OMD
G10	27.01		C10	18.26
E11	28.63		A11	18.16		28.73	18.105	10.625	0.381667	76.755
G11	28.83		C11	18.05
E12	27.99		A12	17.74		28.005	17.715	10.29	0.0466667	96.8171
G12	28.02		C12	17.69
F1	28.84		B1	18.18		28.78	18.07	10.71	-0.06	104.247	Vehicle	24h
H1	28.72		D1	17.96
F2	29.2		B2	18.47		29.215	18.36	10.855	0.085	94.2785
H2	29.23		D2	18.25
F3	28.69		B3	18.2		28.835	18.09	10.745	-0.025	101.748
H3	28.98		D3	17.98
F4	28.63		B4	18.09		28.71	17.945	10.765	-0.005	100.347	0.01 µM OMD
H4	28.79		D4	17.8
F5	28.74		B5	18.2		28.825	18.11	10.715	-0.055	103.886
H5	28.91		D5	18.02
F6	28.18		B6	17.66		28.22	17.56	10.66	-0.11	107.923
H6	28.26		D6	17.46
F7	28.44		B7	18.14		28.5	18.055	10.445	-0.325	125.266	0.1 µM OMD
H7	28.56		D7	17.97
F8	28.64		B8	18.09		28.76	18.005	10.755	-0.015	101.045
H8	28.88		D8	17.92
F9	28.52		B9	18.13		28.55	18.05	10.5	-0.27	120.581
H9	28.58		D9	17.97
F10	28.24		B10	17.82		28.325	17.725	10.6	-0.17	112.506	1 µM OMD
H10	28.41		D10	17.63
F11	28.63		B11	18.06		28.69	17.99	10.7	-0.07	104.972
H11	28.75		D11	17.92
F12	28.18		B12	17.96		28.235	17.85	10.385	-0.385	130.586
H12	28.29		D12	17.74

## Sheet: MMP9
Ct (target)			Ct (internal)			Ct (AVG)	Ct (AVG)	⊿Ct	⊿⊿Ct	RQ	Group	Exposure time
Well	MMP9		Well	GAPDH		MMP9	GAPDH
A1	32.69		A1	17.85		32.54	17.75	14.79	0.386667	76.4895	Vehicle	6h
C1	32.39		C1	17.65
A2	32.15		A2	18.38		32.475	18.315	14.16	-0.243333	118.372
C2	32.8		C2	18.25
A3	33.4		A3	18.88		32.975	18.715	14.26	-0.143333	110.445
C3	32.55		C3	18.55
A4	32.51		A4	18.11		32.335	18.02	14.315	-0.0883333	106.314	0.01 µM OMD
C4	32.16		C4	17.93
A5	32.89		A5	18.41		33.135	18.29	14.845	0.441667	73.6284
C5	33.38		C5	18.17
A6	32.98		A6	17.87		32.54	17.795	14.745	0.341667	78.9129
C6	32.1		C6	17.72
A7	32.98		A7	18.41		33.11	18.35	14.76	0.356667	78.0967	0.1 µM OMD
C7	33.24		C7	18.29
A8	32.34		A8	18.21		32.555	18.14	14.415	0.0116667	99.1946
C8	32.77		C8	18.07
A9	32.24		A9	18.49		32.325	18.39	13.935	-0.468333	138.351
C9	32.41		C9	18.29
A10	33.54		A10	18.4		34.515	18.33	16.185	1.78167	29.0847	1 µM OMD
C10	35.49		C10	18.26
A11	32.82		A11	18.16		33.14	18.105	15.035	0.631667	64.543
C11	33.46		C11	18.05
A12	31.93		A12	17.74		31.955	17.715	14.24	-0.163333	111.987
C12	31.98		C12	17.69
B1	34.17		B1	18.18		33.645	18.07	15.575	-0.208333	115.535	Vehicle	24h
D1	33.12		D1	17.96
B2	33.62		B2	18.47		33.89	18.36	15.53	-0.253333	119.196
D2	34.16		D2	18.25
B3	34.82		B3	18.2		34.335	18.09	16.245	0.461667	72.6147
D3	33.85		D3	17.98
B4	33.87		B4	18.09		33.415	17.945	15.47	-0.313333	124.258	0.01 µM OMD
D4	32.96		D4	17.8
B5	33.97		B5	18.2		33.635	18.11	15.525	-0.258333	119.61
D5	33.3		D5	18.02
B6	34.48		B6	17.66		33.795	17.56	16.235	0.451667	73.1198
D6	33.11		D6	17.46
B7	33.64		B7	18.14		33.75	18.055	15.695	-0.0883333	106.314	0.1 µM OMD
D7	33.86		D7	17.97
B8	33.96		B8	18.09		33.61	18.005	15.605	-0.178333	113.158
D8	33.26		D8	17.92
B9	34.09		B9	18.13		33.62	18.05	15.57	-0.213333	115.936
D9	33.15		D9	17.97
B10	33.49		B10	17.82		33.495	17.725	15.77	-0.0133333	100.928	1 µM OMD
D10	33.5		D10	17.63
B11	33.52		B11	18.06		33.685	17.99	15.695	-0.0883333	106.314
D11	33.85		D11	17.92
B12	34.05		B12	17.96		33.5	17.85	15.65	-0.133333	109.682
D12	32.95		D12	17.74

## Sheet: MMP11
Ct (target)			Ct (internal)			Ct (AVG)	Ct (AVG)	⊿Ct	⊿⊿Ct	RQ	Group	Exposure time
Well	MMP11		Well	GAPDH		MMP11	GAPDH
A1	34.79		A1	17.85		35.815	17.75	18.065	0.966667	51.1687	Vehicle	6h
C1	36.84		C1	17.65
A2	34.51		A2	18.38		35.11	18.315	16.795	-0.303333	123.399
C2	35.71		C2	18.25
A3	35.48		A3	18.88		35.15	18.715	16.435	-0.663333	158.374
C3	34.82		C3	18.55
A4	33.72		A4	18.11		33.45	18.02	15.43	-1.66833	317.847	0.01 µM OMD
C4	33.18		C4	17.93
A5	34.05		A5	18.41		33.935	18.29	15.645	-1.45333	273.84
C5	33.82		C5	18.17
A6	33.75		A6	17.87		34.3	17.795	16.505	-0.593333	150.873
C6	34.85		C6	17.72
A7	34.36		A7	18.41		34.1	18.35	15.75	-1.34833	254.618	0.1 µM OMD
C7	33.84		C7	18.29
A8	33.77		A8	18.21		33.955	18.14	15.815	-1.28333	243.401
C8	34.14		C8	18.07
A9	34.81		A9	18.49		34.56	18.39	16.17	-0.928333	190.308
C9	34.31		C9	18.29
A10	36.61		A10	18.4		34.985	18.33	16.655	-0.443333	135.974	1 µM OMD
C10	33.36		C10	18.26
A11	34.43		A11	18.16		34	18.105	15.895	-1.20333	230.271
C11	33.57		C11	18.05
A12	36.98		A12	17.74		35.135	17.715	17.42	0.321667	80.0145
C12	33.29		C12	17.69
B1	31.97		B1	18.18		31.87	18.07	13.8	-0.07	104.972	Vehicle	24h
D1	31.77		D1	17.96
B2	31.83		B2	18.47		31.745	18.36	13.385	-0.485	139.959
D2	31.66		D2	18.25
B3	32.76		B3	18.2		32.515	18.09	14.425	0.555	68.0657
D3	32.27		D3	17.98
B4	31.82		B4	18.09		31.715	17.945	13.77	-0.1	107.177	0.01 µM OMD
D4	31.61		D4	17.8
B5	32.48		B5	18.2		32.375	18.11	14.265	0.395	76.0489
D5	32.27		D5	18.02
B6	32.02		B6	17.66		31.815	17.56	14.255	0.385	76.5779
D6	31.61		D6	17.46
B7	31.44		B7	18.14		31.775	18.055	13.72	-0.15	110.957	0.1 µM OMD
D7	32.11		D7	17.97
B8	31.72		B8	18.09		31.89	18.005	13.885	0.015	98.9657
D8	32.06		D8	17.92
B9	31.91		B9	18.13		31.795	18.05	13.745	-0.125	109.051
D9	31.68		D9	17.97
B10	31.5		B10	17.82		31.555	17.725	13.83	-0.04	102.811	1 µM OMD
D10	31.61		D10	17.63
B11	31.54		B11	18.06		31.3	17.99	13.31	-0.56	147.427
D11	31.06		D11	17.92
B12	31.95		B12	17.96		31.685	17.85	13.835	-0.035	102.456
D12	31.42		D12	17.74

## Sheet: MMP12
Ct (target)			Ct (internal)			Ct (AVG)	Ct (AVG)	⊿Ct	⊿⊿Ct	RQ	Group	Exposure time
Well	MMP12		Well	GAPDH		MMP12	GAPDH
E1	30.7		A1	17.85		30.885	17.75	13.135	0.406667	75.4364	Vehicle	6h
G1	31.07		C1	17.65
E2	31.22		A2	18.38		31.43	18.315	13.115	0.386667	76.4895
G2	31.64		C2	18.25
E3	30.69		A3	18.88		30.65	18.715	11.935	-0.793333	173.307
G3	30.61		C3	18.55
E4	31.07		A4	18.11		31.515	18.02	13.495	0.766667	58.7774	0.01 µM OMD
G4	31.96		C4	17.93
E5	32.35		A5	18.41		31.6	18.29	13.31	0.581667	66.8191
G5	30.85		C5	18.17
E6	29.98		A6	17.87		30.045	17.795	12.25	-0.478333	139.313
G6	30.11		C6	17.72
E7	31.49		A7	18.41		31.395	18.35	13.045	0.316667	80.2923	0.1 µM OMD
G7	31.3		C7	18.29
E8	31.49		A8	18.21		31.075	18.14	12.935	0.206667	86.6537
G8	30.66		C8	18.07
E9	29.94		A9	18.49		30.02	18.39	11.63	-1.09833	214.107
G9	30.1		C9	18.29
E10	29.14		A10	18.4		28.985	18.33	10.655	-2.07333	420.858	1 µM OMD
G10	28.83		C10	18.26
E11	31.74		A11	18.16		31.575	18.105	13.47	0.741667	59.8048
G11	31.41		C11	18.05
E12	30.17		A12	17.74		30.45	17.715	12.735	0.00666667	99.539
G12	30.73		C12	17.69
F1	31.14		B1	18.18		31.015	18.07	12.945	-0.331667	125.847	Vehicle	24h
H1	30.89		D1	17.96
F2	31.79		B2	18.47		32.005	18.36	13.645	0.368333	77.4677
H2	32.22		D2	18.25
F3	31.41		B3	18.2		31.33	18.09	13.24	-0.0366667	102.574
H3	31.25		D3	17.98
F4	31.94		B4	18.09		32.33	17.945	14.385	1.10833	46.383	0.01 µM OMD
H4	32.72		D4	17.8
F5	31.96		B5	18.2		31.925	18.11	13.815	0.538333	68.8566
H5	31.89		D5	18.02
F6	31.76		B6	17.66		31.535	17.56	13.975	0.698333	61.6284
H6	31.31		D6	17.46
F7	31.05		B7	18.14		31.255	18.055	13.2	-0.0766667	105.458	0.1 µM OMD
H7	31.46		D7	17.97
F8	31.68		B8	18.09		31.755	18.005	13.75	0.473333	72.0298
H8	31.83		D8	17.92
F9	32.19		B9	18.13		31.985	18.05	13.935	0.658333	63.361
H9	31.78		D9	17.97
F10	31		B10	17.82		31.345	17.725	13.62	0.343333	78.8218	1 µM OMD
H10	31.69		D10	17.63
F11	32.12		B11	18.06		32.22	17.99	14.23	0.953333	51.6438
H11	32.32		D11	17.92
F12	31.29		B12	17.96		31.115	17.85	13.265	-0.0116667	100.812
H12	30.94		D12	17.74

## Sheet: MMP14
Ct (target)			Ct (internal)			Ct (AVG)	Ct (AVG)	⊿Ct	⊿⊿Ct	RQ	Group	Exposure time
Well	MMP14		Well	GAPDH		MMP14	GAPDH
E1	22.06		A1	15.87		22.11	15.8	6.31	0.22	85.8565	Vehicle	6h
G1	22.16		C1	15.73
E2	21.97		A2	15.81		21.985	15.725	6.26	0.17	88.8843
G2	22		C2	15.64
E3	21.92		A3	16.43		21.955	16.255	5.7	-0.39	131.039
G3	21.99		C3	16.08
E4	21.77		A4	15.64		21.805	15.61	6.195	0.105	92.9805	0.01 µM OMD
G4	21.84		C4	15.58
E5	21.93		A5	15.93		22.095	15.865	6.23	0.14	90.7519
G5	22.26		C5	15.8
E6	21.87		A6	16.16		21.935	16.04	5.895	-0.195	114.472
G6	22		C6	15.92
E7	24.04		A7	16.5		24.075	16.45	7.625	1.535	34.5079	0.1 µM OMD
G7	24.11		C7	16.4
E8	22.03		A8	15.93		22.1	15.94	6.16	0.07	95.2638
G8	22.17		C8	15.95
E9	21.6		A9	16.21		21.665	16.135	5.53	-0.56	147.427
G9	21.73		C9	16.06
E10	20.95		A10	16.09		20.975	16.025	4.95	-1.14	220.381	1 µM OMD
G10	21		C10	15.96
E11	22.06		A11	16.02		22.05	15.94	6.11	0.02	98.6233
G11	22.04		C11	15.86
E12	21.87		A12	15.88		21.895	15.775	6.12	0.03	97.942
G12	21.92		C12	15.67
F1	20.27		B1	15.94		20.3	15.825	4.475	0.03	97.942	Vehicle	24h
H1	20.33		D1	15.71
F2	20.41		B2	16.14		20.465	16.06	4.405	-0.04	102.811
H2	20.52		D2	15.98
F3	20.25		B3	15.96		20.33	15.875	4.455	0.01	99.3092
H3	20.41		D3	15.79
F4	19.95		B4	16.07		20.045	15.925	4.12	-0.325	125.266	0.01 µM OMD
H4	20.14		D4	15.78
F5	19.91		B5	16.17		20.01	15.885	4.125	-0.32	124.833
H5	20.11		D5	15.6
F6	20.37		B6	15.96		20.455	15.79	4.665	0.22	85.8565
H6	20.54		D6	15.62
F7	20.36		B7	16.19		20.415	16.045	4.37	-0.075	105.336	0.1 µM OMD
H7	20.47		D7	15.9
F8	20.28		B8	16.12		20.32	15.965	4.355	-0.09	106.437
H8	20.36		D8	15.81
F9	20.82		B9	16.96		20.895	16.815	4.08	-0.365	128.788
H9	20.97		D9	16.67
F10	20.33		B10	16.15		20.375	16.03	4.345	-0.1	107.177	1 µM OMD
H10	20.42		D10	15.91
F11	20.42		B11	16.25		20.425	16.14	4.285	-0.16	111.729
H11	20.43		D11	16.03
F12	20.34		B12	16.32		20.355	16.175	4.18	-0.265	120.164
H12	20.37		D12	16.03

## Sheet: MMP15
Ct (target)			Ct (internal)			Ct (AVG)	Ct (AVG)	⊿Ct	⊿⊿Ct	RQ	Group	Exposure time
Well	MMP15		Well	GAPDH		MMP15	GAPDH
B12	28.5		A1	15.87		28.43	15.8	12.63	0.173333	88.6791	Vehicle	6h
D12	28.36		C1	15.73
B11	28.43		A2	15.81		28.22	15.725	12.495	0.0383333	97.3779
D11	28.01		C2	15.64
B10	28.7		A3	16.43		28.5	16.255	12.245	-0.211667	115.803
D10	28.3		C3	16.08
B9	28.19		A4	15.64		28.23	15.61	12.62	0.163333	89.296	0.01 µM OMD
D9	28.27		C4	15.58
B8	28.49		A5	15.93		28.35	15.865	12.485	0.0283333	98.0552
D8	28.21		C5	15.8
B7	28.43		A6	16.16		28.36	16.04	12.32	-0.136667	109.936
D7	28.29		C6	15.92
B6	29.88		A7	16.5		30.165	16.45	13.715	1.25833	41.8027	0.1 µM OMD
D6	30.45		C7	16.4
B5	28.39		A8	15.93		28.45	15.94	12.51	0.0533333	96.3707
D5	28.51		C8	15.95
B4	28.51		A9	16.21		28.44	16.135	12.305	-0.151667	111.085
D4	28.37		C9	16.06
B3	27.27		A10	16.09		27.415	16.025	11.39	-1.06667	209.459	1 µM OMD
D3	27.56		C10	15.96
B2	28.29		A11	16.02		28.205	15.94	12.265	-0.191667	114.208
D2	28.12		C11	15.86
B1	27.75		A12	15.88		27.845	15.775	12.07	-0.386667	130.737
D1	27.94		C12	15.67
A12	28.11		B1	15.94		28.135	15.825	12.31	-0.186667	113.813	Vehicle	24h
C12	28.16		D1	15.71
A11	28.4		B2	16.14		28.485	16.06	12.425	-0.0716667	105.093
C11	28.57		D2	15.98
A10	28.63		B3	15.96		28.63	15.875	12.755	0.258333	83.6053
C10	28.63		D3	15.79
A9	28.68		B4	16.07		28.565	15.925	12.64	0.143333	90.5425	0.01 µM OMD
C9	28.45		D4	15.78
A8	28.66		B5	16.17		28.655	15.885	12.77	0.273333	82.7406
C8	28.65		D5	15.6
A7	28.86		B6	15.96		28.825	15.79	13.035	0.538333	68.8566
C7	28.79		D6	15.62
A6	29.15		B7	16.19		29.12	16.045	13.075	0.578333	66.9737	0.1 µM OMD
C6	29.09		D7	15.9
A5	29.45		B8	16.12		29.435	15.965	13.47	0.973333	50.9328
C5	29.42		D8	15.81
A4	29.21		B9	16.96		29.185	16.815	12.37	-0.126667	109.177
C4	29.16		D9	16.67
A3	29.05		B10	16.15		29.02	16.03	12.99	0.493333	71.0382	1 µM OMD
C3	28.99		D10	15.91
A2	29.2		B11	16.25		29.1	16.14	12.96	0.463333	72.5309
C2	29		D11	16.03
A1	28.66		B12	16.32		28.72	16.175	12.545	0.0483333	96.7053
C1	28.78		D12	16.03

## Sheet: MMP16
Ct (target)			Ct (internal)			Ct (AVG)	Ct (AVG)	⊿Ct	⊿⊿Ct	RQ	Group	Exposure time
Well	MMP16		Well	GAPDH		MMP16	GAPDH
F12	30.98		A1	15.87		30.9	15.8	15.1	0.353333	78.2773	Vehicle	6h
H12	30.82		C1	15.73
F11	30.88		A2	15.81		30.62	15.725	14.895	0.148333	90.2292
H11	30.36		C2	15.64
F10	30.31		A3	16.43		30.5	16.255	14.245	-0.501667	141.585
H10	30.69		C3	16.08
F9	30.4		A4	15.64		30.46	15.61	14.85	0.103333	93.088	0.01 µM OMD
H9	30.52		C4	15.58
F8	30.64		A5	15.93		30.55	15.865	14.685	-0.0616667	104.367
H8	30.46		C5	15.8
F7	30.64		A6	16.16		30.525	16.04	14.485	-0.261667	119.886
H7	30.41		C6	15.92
F6	31.4		A7	16.5		31.425	16.45	14.975	0.228333	85.362	0.1 µM OMD
H6	31.45		C7	16.4
F5	30.69		A8	15.93		30.945	15.94	15.005	0.258333	83.6053
H5	31.2		C8	15.95
F4	30.5		A9	16.21		30.555	16.135	14.42	-0.326667	125.411
H4	30.61		C9	16.06
F3	29.95		A10	16.09		29.98	16.025	13.955	-0.791667	173.107	1 µM OMD
H3	30.01		C10	15.96
F2	30.7		A11	16.02		30.77	15.94	14.83	0.0833333	94.3874
H2	30.84		C11	15.86
F1	31.16		A12	15.88		31.06	15.775	15.285	0.538333	68.8566
H1	30.96		C12	15.67
E12	30.32		B1	15.94		30.31	15.825	14.485	-0.176667	113.027	Vehicle	24h
G12	30.3		D1	15.71
E11	30.58		B2	16.14		30.66	16.06	14.6	-0.0616667	104.367
G11	30.74		D2	15.98
E10	30.79		B3	15.96		30.775	15.875	14.9	0.238333	84.7724
G10	30.76		D3	15.79
E9	30.62		B4	16.07		30.755	15.925	14.83	0.168333	88.987	0.01 µM OMD
G9	30.89		D4	15.78
E8	30.25		B5	16.17		30.505	15.885	14.62	-0.0416667	102.93
G8	30.76		D5	15.6
E7	30.67		B6	15.96		30.915	15.79	15.125	0.463333	72.5309
G7	31.16		D6	15.62
E6	30.77		B7	16.19		31	16.045	14.955	0.293333	81.6014	0.1 µM OMD
G6	31.23		D7	15.9
E5	30.84		B8	16.12		30.92	15.965	14.955	0.293333	81.6014
G5	31		D8	15.81
E4	30.98		B9	16.96		31.33	16.815	14.515	-0.146667	110.701
G4	31.68		D9	16.67
E3	30.85		B10	16.15		31.04	16.03	15.01	0.348333	78.5491	1 µM OMD
G3	31.23		D10	15.91
E2	31.31		B11	16.25		31.3	16.14	15.16	0.498333	70.7924
G2	31.29		D11	16.03
E1	30.88		B12	16.32		30.81	16.175	14.635	-0.0266667	101.866
G1	30.74		D12	16.03

[truncated: 2 more sheets: MMP17, MMP24]
