# Supplementary material for: Downregulation of COL12A1 and COL13A1 by a selective EP2 receptor agonist, omidenepag, in human trabecular meshwork cells
Source: PLoS One. 2023 Jan 11;18(1):e0280331. doi: 10.1371/journal.pone.0280331 (PMC9833537; doi:10.1371/journal.pone.0280331)
Supplement: S6 File — (XLSX) [file pone.0280331.s007.xlsx]

## Sheet: Data for graph
	TIMP1	Vehicle		0.01 µM OMD		0.1 µM OMD		1 µM OMD
		6h	24h	6h	24h	6h	24h	6h	24h
	#1	112.5	93.8	73.5	77	55.7	68	61.1	63
	#2	94.9	78.1	68.3	87.6	68.5	69.9	61.8	84.9
	#3	93.6	136.4	56.3	64.3	82.9	65.4	59	70.6
	AVG	100.3	102.8	66	76.3	69	67.8	60.6	72.8
	S.E.	6.1	17.4	5.1	6.7	7.9	1.3	0.8	6.4
	TIMP2	Vehicle		0.01 µM OMD		0.1 µM OMD		1 µM OMD
		6h	24h	6h	24h	6h	24h	6h	24h
	#1	121.1	86.9	80.2	64	58.9	59.9	64.5	55.7
	#2	89.3	83.6	67.9	73.8	66.3	62.9	64	69.8
	#3	92.4	137.7	57.7	57.9	78.3	55.7	59.1	66.3
	AVG	100.9	102.7	68.6	65.2	67.8	59.5	62.5	63.9
	S.E.	10.1	17.5	6.5	4.6	5.7	2.1	1.7	4.2
	TIMP3	Vehicle		0.01 µM OMD		0.1 µM OMD		1 µM OMD
		6h	24h	6h	24h	6h	24h	6h	24h
	#1	89.7	90	103	164	96.5	203.3	101.6	211.9
	#2	111.2	84	93.5	183.2	107.1	226.3	100.9	250.2
	#3	100.2	132.3	71.6	131.8	120.4	187	86.7	257.3
	AVG	100.4	102.1	89.4	159.7	108	205.5	96.4	239.8
	S.E.	6.2	15.2	9.3	15	6.9	11.4	4.9	14.1
	TIMP4	Vehicle		0.01 µM OMD		0.1 µM OMD		1 µM OMD
		6h	24h	6h	24h	6h	24h	6h	24h
	#1	91	93	93.5	71	80	59.7	78.4	60.9
	#2	108.2	89.5	82.3	76.6	72.6	62.2	72.9	67.1
	#3	101.6	120.2	72.9	62	87	55.5	68.9	62.2
	AVG	100.3	100.9	82.9	69.9	79.9	59.1	73.4	63.4
	S.E.	5	9.7	6	4.3	4.2	2	2.8	1.9

## Sheet: TIMP1
Ct (target)			Ct (internal)			Ct (AVG)	Ct (AVG)	⊿Ct	⊿⊿Ct	RQ	Group	Exposure time
Well	TIMP1		Well	GAPDH		TIMP1	GAPDH
A1	17.06		A1	18.94		17.06	18.945	-1.885	-0.17	112.506	Vehicle	6h
C1	17.06		C1	18.95
A2	16.74		A2	18.42		16.8	18.44	-1.64	0.075	94.9342
C2	16.86		C2	18.46
A3	16.76		A3	18.45		16.81	18.43	-1.62	0.095	93.6272
C3	16.86		C3	18.41
A4	17.19		A4	18.28		16.97	18.24	-1.27	0.445	73.4584	0.01 µM OMD
C4	16.75		C4	18.2
A5	16.74		A5	17.87		16.71	17.875	-1.165	0.55	68.302
C5	16.68		C5	17.88
A6	16.67		A6	17.65		16.725	17.61	-0.885	0.83	56.2529
C6	16.78		C6	17.57
A7	16.79		A7	17.59		16.795	17.665	-0.87	0.845	55.6711	0.1 µM OMD
C7	16.8		C7	17.74
A8	16.72		A8	17.89		16.745	17.915	-1.17	0.545	68.5391
C8	16.77		C8	17.94
A9	16.6		A9	18.04		16.64	18.085	-1.445	0.27	82.932
C9	16.68		C9	18.13
A10	16.77		A10	17.77		16.775	17.78	-1.005	0.71	61.132	1 µM OMD
C10	16.78		C10	17.79
A11	16.71		A11	17.82		16.71	17.73	-1.02	0.695	61.7709
C11	16.71		C11	17.64
A12	16.63		A12	17.62		16.68	17.635	-0.955	0.76	59.0496
C12	16.73		C12	17.65
B1	16.93		B1	18.31		16.86	18.315	-1.455	0.0916667	93.8438	Vehicle	24h
D1	16.79		D1	18.32
B2	16.97		B2	18.16		16.91	18.1	-1.19	0.356667	78.0967
D2	16.85		D2	18.04
B3	16.95		B3	18.94		16.875	18.87	-1.995	-0.448333	136.446
D3	16.8		D3	18.8
B4	16.9		B4	18.01		16.81	17.98	-1.17	0.376667	77.0215	0.01 µM OMD
D4	16.72		D4	17.95
B5	16.87		B5	18.3		16.855	18.21	-1.355	0.191667	87.5594
D5	16.84		D5	18.12
B6	16.98		B6	17.92		16.96	17.87	-0.91	0.636667	64.3197
D6	16.94		D6	17.82
B7	17		B7	17.92		16.9	17.89	-0.99	0.556667	67.9871	0.1 µM OMD
D7	16.8		D7	17.86
B8	16.92		B8	17.97		16.895	17.925	-1.03	0.516667	69.8985
D8	16.87		D8	17.88
B9	16.83		B9	17.86		16.83	17.765	-0.935	0.611667	65.444
D9	16.83		D9	17.67
B10	16.96		B10	17.8		16.9	17.78	-0.88	0.666667	62.9961	1 µM OMD
D10	16.84		D10	17.76
B11	16.73		B11	18.03		16.68	17.99	-1.31	0.236667	84.8704
D11	16.63		D11	17.95
B12	16.86		B12	17.83		16.755	17.8	-1.045	0.501667	70.629
D12	16.65		D12	17.77

## Sheet: TIMP2
Ct (target)			Ct (internal)			Ct (AVG)	Ct (AVG)	⊿Ct	⊿⊿Ct	RQ	Group	Exposure time
Well	TIMP2		Well	GAPDH		TIMP2	GAPDH
E1	20.53		A1	18.94		20.53	18.945	1.585	-0.276667	121.139	Vehicle	6h
G1	*		C1	18.95
E2	20.48		A2	18.42		20.465	18.44	2.025	0.163333	89.296
G2	20.45		C2	18.46
E3	20.44		A3	18.45		20.405	18.43	1.975	0.113333	92.445
G3	20.37		C3	18.41
E4	20.46		A4	18.28		20.42	18.24	2.18	0.318333	80.1996	0.01 µM OMD
G4	20.38		C4	18.2
E5	20.31		A5	17.87		20.295	17.875	2.42	0.558333	67.9086
G5	20.28		C5	17.88
E6	20.22		A6	17.65		20.265	17.61	2.655	0.793333	57.7009
G6	20.31		C6	17.57
E7	20.27		A7	17.59		20.29	17.665	2.625	0.763333	58.9134	0.1 µM OMD
G7	20.31		C7	17.74
E8	20.35		A8	17.89		20.37	17.915	2.455	0.593333	66.281
G8	20.39		C8	17.94
E9	20.32		A9	18.04		20.3	18.085	2.215	0.353333	78.2773
G9	20.28		C9	18.13
E10	20.31		A10	17.77		20.275	17.78	2.495	0.633333	64.4685	1 µM OMD
G10	20.24		C10	17.79
E11	20.23		A11	17.82		20.235	17.73	2.505	0.643333	64.0232
G11	20.24		C11	17.64
E12	20.21		A12	17.62		20.255	17.635	2.62	0.758333	59.1179
G12	20.3		C12	17.65
F1	19.71		B1	18.31		19.84	18.315	1.525	0.203333	86.8541	Vehicle	24h
H1	19.97		D1	18.32
F2	19.69		B2	18.16		19.68	18.1	1.58	0.258333	83.6053
H2	19.67		D2	18.04
F3	19.69		B3	18.94		19.73	18.87	0.86	-0.461667	137.713
H3	19.77		D3	18.8
F4	19.9		B4	18.01		19.945	17.98	1.965	0.643333	64.0232	0.01 µM OMD
H4	19.99		D4	17.95
F5	19.91		B5	18.3		19.97	18.21	1.76	0.438333	73.7987
H5	20.03		D5	18.12
F6	19.97		B6	17.92		19.98	17.87	2.11	0.788333	57.9013
H6	19.99		D6	17.82
F7	19.98		B7	17.92		19.95	17.89	2.06	0.738333	59.9431	0.1 µM OMD
H7	19.92		D7	17.86
F8	19.91		B8	17.97		19.915	17.925	1.99	0.668333	62.9233
H8	19.92		D8	17.88
F9	19.89		B9	17.86		19.93	17.765	2.165	0.843333	55.7354
H9	19.97		D9	17.67
F10	19.9		B10	17.8		19.945	17.78	2.165	0.843333	55.7354	1 µM OMD
H10	19.99		D10	17.76
F11	19.82		B11	18.03		19.83	17.99	1.84	0.518333	69.8178
H11	19.84		D11	17.95
F12	19.76		B12	17.83		19.715	17.8	1.915	0.593333	66.281
H12	19.67		D12	17.77

## Sheet: TIMP3
Ct (target)			Ct (internal)			Ct (AVG)	Ct (AVG)	⊿Ct	⊿⊿Ct	RQ	Group	Exposure time
Well	TIMP3		Well	GAPDH		TIMP3	GAPDH
A1	24.26		A1	18.94		24.24	18.945	5.295	0.156667	89.7095	Vehicle	6h
C1	24.22		C1	18.95
A2	23.37		A2	18.42		23.425	18.44	4.985	-0.153333	111.214
C2	23.48		C2	18.46
A3	23.49		A3	18.45		23.565	18.43	5.135	-0.00333333	100.231
C3	23.64		C3	18.41
A4	23.27		A4	18.28		23.335	18.24	5.095	-0.0433333	103.049	0.01 µM OMD
C4	23.4		C4	18.2
A5	23.11		A5	17.87		23.11	17.875	5.235	0.0966667	93.5191
C5	23.11		C5	17.88
A6	23.27		A6	17.65		23.23	17.61	5.62	0.481667	71.615
C6	23.19		C6	17.57
A7	22.81		A7	17.59		22.855	17.665	5.19	0.0516667	96.4821	0.1 µM OMD
C7	22.9		C7	17.74
A8	22.9		A8	17.89		22.955	17.915	5.04	-0.0983333	107.054
C8	23.01		C8	17.94
A9	23.01		A9	18.04		22.955	18.085	4.87	-0.268333	120.442
C9	22.9		C9	18.13
A10	22.94		A10	17.77		22.895	17.78	5.115	-0.0233333	101.63	1 µM OMD
C10	22.85		C10	17.79
A11	22.97		A11	17.82		22.855	17.73	5.125	-0.0133333	100.928
C11	22.74		C11	17.64
A12	22.95		A12	17.62		22.98	17.635	5.345	0.206667	86.6537
C12	23.01		C12	17.65
B1	23.69		B1	18.31		23.655	18.315	5.34	0.151667	90.021	Vehicle	24h
D1	23.62		D1	18.32
B2	23.54		B2	18.16		23.54	18.1	5.44	0.251667	83.9926
D2	23.54		D2	18.04
B3	23.7		B3	18.94		23.655	18.87	4.785	-0.403333	132.256
D3	23.61		D3	18.8
B4	22.49		B4	18.01		22.455	17.98	4.475	-0.713333	163.959	0.01 µM OMD
D4	22.42		D4	17.95
B5	22.57		B5	18.3		22.525	18.21	4.315	-0.873333	183.189
D5	22.48		D5	18.12
B6	22.67		B6	17.92		22.66	17.87	4.79	-0.398333	131.798
D6	22.65		D6	17.82
B7	22.03		B7	17.92		22.055	17.89	4.165	-1.02333	203.261	0.1 µM OMD
D7	22.08		D7	17.86
B8	21.94		B8	17.97		21.935	17.925	4.01	-1.17833	226.315
D8	21.93		D8	17.88
B9	22.05		B9	17.86		22.05	17.765	4.285	-0.903333	187.038
D9	22.05		D9	17.67
B10	21.94		B10	17.8		21.885	17.78	4.105	-1.08333	211.893	1 µM OMD
D10	21.83		D10	17.76
B11	21.94		B11	18.03		21.855	17.99	3.865	-1.32333	250.244
D11	21.77		D11	17.95
B12	21.77		B12	17.83		21.625	17.8	3.825	-1.36333	257.279
D12	21.48		D12	17.77

## Sheet: TIMP4
Ct (target)			Ct (internal)			Ct (AVG)	Ct (AVG)	⊿Ct	⊿⊿Ct	RQ	Group	Exposure time
Well	TIMP4		Well	GAPDH		TIMP4	GAPDH
E1	26.74		A1	18.94		26.875	18.945	7.93	0.136667	90.9618	Vehicle	6h
G1	27.01		C1	18.95
E2	26.14		A2	18.42		26.12	18.44	7.68	-0.113333	108.172
G2	26.1		C2	18.46
E3	26.18		A3	18.45		26.2	18.43	7.77	-0.0233333	101.63
G3	26.22		C3	18.41
E4	26.15		A4	18.28		26.13	18.24	7.89	0.0966667	93.5191	0.01 µM OMD
G4	26.11		C4	18.2
E5	25.93		A5	17.87		25.95	17.875	8.075	0.281667	82.264
G5	25.97		C5	17.88
E6	25.82		A6	17.65		25.86	17.61	8.25	0.456667	72.8668
G6	25.9		C6	17.57
E7	25.77		A7	17.59		25.78	17.665	8.115	0.321667	80.0145	0.1 µM OMD
G7	25.79		C7	17.74
E8	26.09		A8	17.89		26.17	17.915	8.255	0.461667	72.6147
G8	26.25		C8	17.94
E9	26.09		A9	18.04		26.08	18.085	7.995	0.201667	86.9545
G9	26.07		C9	18.13
E10	25.96		A10	17.77		25.925	17.78	8.145	0.351667	78.3678	1 µM OMD
G10	25.89		C10	17.79
E11	25.92		A11	17.82		25.98	17.73	8.25	0.456667	72.8668
G11	26.04		C11	17.64
E12	25.98		A12	17.62		25.965	17.635	8.33	0.536667	68.9362
G12	25.95		C12	17.65
F1	26.42		B1	18.31		26.44	18.315	8.125	0.105	92.9805	Vehicle	24h
H1	26.46		D1	18.32
F2	26.29		B2	18.16		26.28	18.1	8.18	0.16	89.5025
H2	26.27		D2	18.04
F3	26.6		B3	18.94		26.625	18.87	7.755	-0.265	120.164
H3	26.65		D3	18.8
F4	26.44		B4	18.01		26.495	17.98	8.515	0.495	70.9562	0.01 µM OMD
H4	26.55		D4	17.95
F5	26.61		B5	18.3		26.615	18.21	8.405	0.385	76.5779
H5	26.62		D5	18.12
F6	26.6		B6	17.92		26.58	17.87	8.71	0.69	61.9854
H6	26.56		D6	17.82
F7	26.63		B7	17.92		26.655	17.89	8.765	0.745	59.6668	0.1 µM OMD
H7	26.68		D7	17.86
F8	26.67		B8	17.97		26.63	17.925	8.705	0.685	62.2006
H8	26.59		D8	17.88
F9	26.51		B9	17.86		26.635	17.765	8.87	0.85	55.4785
H9	26.76		D9	17.67
F10	26.44		B10	17.8		26.515	17.78	8.735	0.715	60.9205	1 µM OMD
H10	26.59		D10	17.76
F11	26.53		B11	18.03		26.585	17.99	8.595	0.575	67.1286
H11	26.64		D11	17.95
F12	26.48		B12	17.83		26.505	17.8	8.705	0.685	62.2006
H12	26.53		D12	17.77
