# Supplementary material for: Downregulation of COL12A1 and COL13A1 by a selective EP2 receptor agonist, omidenepag, in human trabecular meshwork cells
Source: PLoS One. 2023 Jan 11;18(1):e0280331. doi: 10.1371/journal.pone.0280331 (PMC9833537; doi:10.1371/journal.pone.0280331)
Supplement: S7 File — (XLSX) [file pone.0280331.s008.xlsx]

## Sheet: Data for graph
	TIMP1	Vehicle		0.01 µM OMD		0.1 µM OMD		1 µM OMD
		6h	24h	6h	24h	6h	24h	6h	24h
	#1	92.8	101.7	89	95.3	128.5	114.5	132.1	112.5
	#2	79.9	110.2	99.4	94.3	96	95.3	110.7	133.8
	#3	134.9	89.2	122.8	92.3	141.1	205.6	104.7	124.8
	AVG	102.5	100.4	103.7	94	121.9	138.5	115.8	123.7
	S.E.	16.6	6.1	10	0.9	13.4	34	8.3	6.2
	TIMP2	Vehicle		0.01 µM OMD		0.1 µM OMD		1 µM OMD
		6h	24h	6h	24h	6h	24h	6h	24h
	#1	85.7	99.2	94.4	116.3	142.1	118	192.1	106.3
	#2	81.3	112.8	102.9	113.6	96.4	83.1	113	123.4
	#3	143.6	89.4	142.1	98.2	147.1	230.3	99.1	137.9
	AVG	103.5	100.5	113.1	109.4	128.5	143.8	134.7	122.5
	S.E.	20.1	6.8	14.7	5.6	16.1	44.4	29	9.1
	TIMP3	Vehicle		0.01 µM OMD		0.1 µM OMD		1 µM OMD
		6h	24h	6h	24h	6h	24h	6h	24h
	#1	97.9	90.5	168.2	263.3	218.1	411.7	516.9	403.2
	#2	75.5	122.8	182.8	312	186.6	341.4	232.1	469.7
	#3	135.2	89.9	218.9	245.7	266.7	776.3	168.2	450.5
	AVG	102.9	101.1	190	273.7	223.8	509.8	305.7	441.1
	S.E.	17.4	10.9	15.1	19.8	23.3	134.8	107.2	19.8
	TIMP4	Vehicle		0.01 µM OMD		0.1 µM OMD		1 µM OMD
		6h	24h	6h	24h	6h	24h	6h	24h
	#1	93.6	103.6	83.5	87.8	100	100.5	110.6	108
	#2	77.9	100.8	94.6	93.7	122.7	92.8	95.6	100.8
	#3	137.1	95.7	134.7	109.2	135.7	166.6	69.7	131.6
	AVG	102.9	100	104.3	96.9	119.5	120	92	113.5
	S.E.	17.7	2.3	15.6	6.4	10.4	23.4	11.9	9.3

## Sheet: TIMP1
Ct (target)			Ct (internal)			Ct (AVG)	Ct (AVG)	⊿Ct	⊿⊿Ct	RQ	Group	Exposure time
Well	TIMP1		Well	GAPDH		TIMP1	GAPDH
E1	18.52		A1	15.87		18.59	15.8	2.79	0.108333	92.7659	Vehicle	6h
G1	18.66		C1	15.73
E2	18.76		A2	15.81		18.73	15.725	3.005	0.323333	79.9221
G2	18.7		C2	15.64
E3	18.48		A3	16.43		18.505	16.255	2.25	-0.431667	134.879
G3	18.53		C3	16.08
E4	18.43		A4	15.64		18.46	15.61	2.85	0.168333	88.987	0.01 µM OMD
G4	18.49		C4	15.58
E5	18.55		A5	15.93		18.555	15.865	2.69	0.00833333	99.424
G5	18.56		C5	15.8
E6	18.39		A6	16.16		18.425	16.04	2.385	-0.296667	122.83
G6	18.46		C6	15.92
E7	18.73		A7	16.5		18.77	16.45	2.32	-0.361667	128.491	0.1 µM OMD
G7	18.81		C7	16.4
E8	18.65		A8	15.93		18.68	15.94	2.74	0.0583333	96.0373
G8	18.71		C8	15.95
E9	18.43		A9	16.21		18.32	16.135	2.185	-0.496667	141.095
G9	18.21		C9	16.06
E10	18.28		A10	16.09		18.305	16.025	2.28	-0.401667	132.103	1 µM OMD
G10	18.33		C10	15.96
E11	18.44		A11	16.02		18.475	15.94	2.535	-0.146667	110.701
G11	18.51		C11	15.86
E12	18.35		A12	15.88		18.39	15.775	2.615	-0.0666667	104.729
G12	18.43		C12	15.67
F1	18.61		B1	15.94		18.63	15.825	2.805	-0.025	101.748	Vehicle	24h
H1	18.65		D1	15.71
F2	18.7		B2	16.14		18.75	16.06	2.69	-0.14	110.191
H2	18.8		D2	15.98
F3	18.79		B3	15.96		18.87	15.875	2.995	0.165	89.1929
H3	18.95		D3	15.79
F4	18.67		B4	16.07		18.825	15.925	2.9	0.07	95.2638	0.01 µM OMD
H4	18.98		D4	15.78
F5	18.7		B5	16.17		18.8	15.885	2.915	0.085	94.2785
H5	18.9		D5	15.6
F6	18.67		B6	15.96		18.735	15.79	2.945	0.115	92.3382
H6	18.8		D6	15.62
F7	18.6		B7	16.19		18.68	16.045	2.635	-0.195	114.472	0.1 µM OMD
H7	18.76		D7	15.9
F8	18.79		B8	16.12		18.865	15.965	2.9	0.07	95.2638
H8	18.94		D8	15.81
F9	18.54		B9	16.96		18.605	16.815	1.79	-1.04	205.623
H9	18.67		D9	16.67
F10	18.6		B10	16.15		18.69	16.03	2.66	-0.17	112.506	1 µM OMD
H10	18.78		D10	15.91
F11	18.54		B11	16.25		18.55	16.14	2.41	-0.42	133.793
H11	18.56		D11	16.03
F12	18.67		B12	16.32		18.685	16.175	2.51	-0.32	124.833
H12	18.7		D12	16.03

## Sheet: TIMP2
Ct (target)			Ct (internal)			Ct (AVG)	Ct (AVG)	⊿Ct	⊿⊿Ct	RQ	Group	Exposure time
Well	TIMP2		Well	GAPDH		TIMP2	GAPDH
A1	22.84		A1	15.87		22.875	15.8	7.075	0.223333	85.6584	Vehicle	6h
C1	22.91		C1	15.73
A2	22.84		A2	15.81		22.875	15.725	7.15	0.298333	81.3191
C2	22.91		C2	15.64
A3	22.55		A3	16.43		22.585	16.255	6.33	-0.521667	143.561
C3	22.62		C3	16.08
A4	22.54		A4	15.64		22.545	15.61	6.935	0.0833333	94.3874	0.01 µM OMD
C4	22.55		C4	15.58
A5	22.64		A5	15.93		22.675	15.865	6.81	-0.0416667	102.93
C5	22.71		C5	15.8
A6	22.36		A6	16.16		22.385	16.04	6.345	-0.506667	142.076
C6	22.41		C6	15.92
A7	22.75		A7	16.5		22.795	16.45	6.345	-0.506667	142.076	0.1 µM OMD
C7	22.84		C7	16.4
A8	22.84		A8	15.93		22.845	15.94	6.905	0.0533333	96.3707
C8	22.85		C8	15.95
A9	22.42		A9	16.21		22.43	16.135	6.295	-0.556667	147.087
C9	22.44		C9	16.06
A10	21.91		A10	16.09		21.935	16.025	5.91	-0.941667	192.075	1 µM OMD
C10	21.96		C10	15.96
A11	22.6		A11	16.02		22.615	15.94	6.675	-0.176667	113.027
C11	22.63		C11	15.86
A12	22.6		A12	15.88		22.64	15.775	6.865	0.0133333	99.0801
C12	22.68		C12	15.67
B1	22.12		B1	15.94		22.065	15.825	6.24	0.0116667	99.1946	Vehicle	24h
D1	22.01		D1	15.71
B2	22.16		B2	16.14		22.115	16.06	6.055	-0.173333	112.766
D2	22.07		D2	15.98
B3	22.3		B3	15.96		22.265	15.875	6.39	0.161667	89.3992
D3	22.23		D3	15.79
B4	22.23		B4	16.07		21.935	15.925	6.01	-0.218333	116.339	0.01 µM OMD
D4	21.64		D4	15.78
B5	22.06		B5	16.17		21.93	15.885	6.045	-0.183333	113.55
D5	21.8		D5	15.6
B6	22.1		B6	15.96		22.045	15.79	6.255	0.0266667	98.1686
D6	21.99		D6	15.62
B7	22.07		B7	16.19		22.035	16.045	5.99	-0.238333	117.963	0.1 µM OMD
D7	22		D7	15.9
B8	22.52		B8	16.12		22.46	15.965	6.495	0.266667	83.1238
D8	22.4		D8	15.81
B9	22.01		B9	16.96		21.84	16.815	5.025	-1.20333	230.271
D9	21.67		D9	16.67
B10	22.16		B10	16.15		22.17	16.03	6.14	-0.0883333	106.314	1 µM OMD
D10	22.18		D10	15.91
B11	22.12		B11	16.25		22.065	16.14	5.925	-0.303333	123.399
D11	22.01		D11	16.03
B12	21.96		B12	16.32		21.94	16.175	5.765	-0.463333	137.872
D12	21.92		D12	16.03

## Sheet: TIMP3
Ct (target)			Ct (internal)			Ct (AVG)	Ct (AVG)	⊿Ct	⊿⊿Ct	RQ	Group	Exposure time
Well	TIMP3		Well	GAPDH		TIMP3	GAPDH
E1	26.9		A1	15.87		26.89	15.8	11.09	0.03	97.942	Vehicle	6h
G1	26.88		C1	15.73
E2	27.2		A2	15.81		27.19	15.725	11.465	0.405	75.5236
G2	27.18		C2	15.64
E3	26.85		A3	16.43		26.88	16.255	10.625	-0.435	135.191
G3	26.91		C3	16.08
E4	25.91		A4	15.64		25.92	15.61	10.31	-0.75	168.179	0.01 µM OMD
G4	25.93		C4	15.58
E5	26.04		A5	15.93		26.055	15.865	10.19	-0.87	182.766
G5	26.07		C5	15.8
E6	25.95		A6	16.16		25.97	16.04	9.93	-1.13	218.859
G6	25.99		C6	15.92
E7	26.36		A7	16.5		26.385	16.45	9.935	-1.125	218.102	0.1 µM OMD
G7	26.41		C7	16.4
E8	26.12		A8	15.93		26.1	15.94	10.16	-0.9	186.607
G8	26.08		C8	15.95
E9	25.75		A9	16.21		25.78	16.135	9.645	-1.415	266.66
G9	25.81		C9	16.06
E10	24.7		A10	16.09		24.715	16.025	8.69	-2.37	516.941	1 µM OMD
G10	24.73		C10	15.96
E11	25.77		A11	16.02		25.785	15.94	9.845	-1.215	232.141
G11	25.8		C11	15.86
E12	26.09		A12	15.88		26.085	15.775	10.31	-0.75	168.179
G12	26.08		C12	15.67
F1	26.68		B1	15.94		26.655	15.825	10.83	0.143333	90.5425	Vehicle	24h
H1	26.63		D1	15.71
F2	26.54		B2	16.14		26.45	16.06	10.39	-0.296667	122.83
H2	26.36		D2	15.98
F3	26.74		B3	15.96		26.715	15.875	10.84	0.153333	89.9171
H3	26.69		D3	15.79
F4	25.06		B4	16.07		25.215	15.925	9.29	-1.39667	263.293	0.01 µM OMD
H4	25.37		D4	15.78
F5	24.96		B5	16.17		24.93	15.885	9.045	-1.64167	312.026
H5	24.9		D5	15.6
F6	25.18		B6	15.96		25.18	15.79	9.39	-1.29667	245.661
H6	25.18		D6	15.62
F7	24.66		B7	16.19		24.69	16.045	8.645	-2.04167	411.721	0.1 µM OMD
H7	24.72		D7	15.9
F8	24.9		B8	16.12		24.88	15.965	8.915	-1.77167	341.448
H8	24.86		D8	15.81
F9	24.61		B9	16.96		24.545	16.815	7.73	-2.95667	776.328
H9	24.48		D9	16.67
F10	24.75		B10	16.15		24.705	16.03	8.675	-2.01167	403.248	1 µM OMD
H10	24.66		D10	15.91
F11	24.66		B11	16.25		24.595	16.14	8.455	-2.23167	469.676
H11	24.53		D11	16.03
F12	24.76		B12	16.32		24.69	16.175	8.515	-2.17167	450.544
H12	24.62		D12	16.03

## Sheet: TIMP4
Ct (target)			Ct (internal)			Ct (AVG)	Ct (AVG)	⊿Ct	⊿⊿Ct	RQ	Group	Exposure time
Well	TIMP4		Well	GAPDH		TIMP4	GAPDH
A1	24.8		A1	15.87		24.76	15.8	8.96	0.095	93.6272	Vehicle	6h
C1	24.72		C1	15.73
A2	25.05		A2	15.81		24.95	15.725	9.225	0.36	77.9165
C2	24.85		C2	15.64
A3	24.74		A3	16.43		24.665	16.255	8.41	-0.455	137.078
C3	24.59		C3	16.08
A4	24.8		A4	15.64		24.735	15.61	9.125	0.26	83.5088	0.01 µM OMD
C4	24.67		C4	15.58
A5	24.88		A5	15.93		24.81	15.865	8.945	0.08	94.6058
C5	24.74		C5	15.8
A6	24.52		A6	16.16		24.475	16.04	8.435	-0.43	134.723
C6	24.43		C6	15.92
A7	25.37		A7	16.5		25.315	16.45	8.865	0	100	0.1 µM OMD
C7	25.26		C7	16.4
A8	24.93		A8	15.93		24.51	15.94	8.57	-0.295	122.688
C8	24.09		C8	15.95
A9	24.52		A9	16.21		24.56	16.135	8.425	-0.44	135.66
C9	24.6		C9	16.06
A10	24.7		A10	16.09		24.745	16.025	8.72	-0.145	110.573	1 µM OMD
C10	24.79		C10	15.96
A11	24.85		A11	16.02		24.87	15.94	8.93	0.065	95.5945
C11	24.89		C11	15.86
A12	25.14		A12	15.88		25.16	15.775	9.385	0.52	69.7372
C12	25.18		C12	15.67
B1	25.34		B1	15.94		25.3	15.825	9.475	-0.0516667	103.646	Vehicle	24h
D1	25.26		D1	15.71
B2	25.58		B2	16.14		25.575	16.06	9.515	-0.0116667	100.812
D2	25.57		D2	15.98
B3	25.49		B3	15.96		25.465	15.875	9.59	0.0633333	95.705
D3	25.44		D3	15.79
B4	25.71		B4	16.07		25.64	15.925	9.715	0.188333	87.7619	0.01 µM OMD
D4	25.57		D4	15.78
B5	25.54		B5	16.17		25.505	15.885	9.62	0.0933333	93.7354
D5	25.47		D5	15.6
B6	25.2		B6	15.96		25.19	15.79	9.4	-0.126667	109.177
D6	25.18		D6	15.62
B7	25.57		B7	16.19		25.565	16.045	9.52	-0.00666667	100.463	0.1 µM OMD
D7	25.56		D7	15.9
B8	25.61		B8	16.12		25.6	15.965	9.635	0.108333	92.7659
D8	25.59		D8	15.81
B9	25.66		B9	16.96		25.605	16.815	8.79	-0.736667	166.632
D9	25.55		D9	16.67
B10	25.49		B10	16.15		25.445	16.03	9.415	-0.111667	108.048	1 µM OMD
D10	25.4		D10	15.91
B11	25.65		B11	16.25		25.655	16.14	9.515	-0.0116667	100.812
D11	25.66		D11	16.03
B12	25.36		B12	16.32		25.305	16.175	9.13	-0.396667	131.646
D12	25.25		D12	16.03
