# Supplementary material for: Downregulation of COL12A1 and COL13A1 by a selective EP2 receptor agonist, omidenepag, in human trabecular meshwork cells
Source: PLoS One. 2023 Jan 11;18(1):e0280331. doi: 10.1371/journal.pone.0280331 (PMC9833537; doi:10.1371/journal.pone.0280331)
Supplement: S8 File — (XLSX) [file pone.0280331.s009.xlsx]

## Sheet: MYOC
Ct (target)			Ct (internal)			Ct (AVG)	Ct (AVG)	⊿Ct	⊿⊿Ct	RQ	Group	Exposure time		Data for graph
Well	MYOC		Well	GAPDH		FN1	GAPDH								Vehicle	500 nM ET-1
B6	33.505		B2	17.6805		33.3675	17.7246	15.6429	0.133561	0.911579	Vehicle	6 days		#1	0.911579	0.91895
B8	33.2299		B4	17.7687										#2	0.951649	1.04296
C6	33.7512		C2	17.9862		33.6338	18.053	15.5808	0.0714979	0.951649				#3	1.29435	1.8397
C8	33.5165		C4	18.1198										#4	0.912757	1.95224
D6	32.8062		D2	17.8174		32.5292	17.3921	15.1371	-0.372229	1.29435				#5	1.23593	2.05549
D8	32.2522		D4	16.9668										#6	0.789454	1.37869
E6	33.5597		E2	18.0156		33.6804	18.0394	15.641	0.131697	0.912757				AVG	1.01595	1.53134
E8	33.8011		E4	18.0632										SEM	0.08	0.2
F6	33.4405		F2	17.7159		32.9699	17.7662	15.2037	-0.305599	1.23593				t.test		0.0374954
F8	32.4993		F4	17.8164
G6	33.0588		G2	17.0135		32.9186	17.0682	15.8504	0.341072	0.789454
G8	32.7783		G4	17.1228
B7	32.6991		B3	17.7049		33.2868	17.6555	15.6313	0.121942	0.91895	500 nM ET-1
B9	33.8745		B5	17.6062
C7	33.2924		C3	18.1539		33.5513	18.1026	15.4486	-0.0606833	1.04296
C9	33.8101		C5	18.0514
D7	31.7446		D3	17.6592		32.3485	17.7186	14.6299	-0.879473	1.8397
D9	32.9523		D5	17.778
E7	33.5542		E3	18.3		32.8459	18.3017	14.5442	-0.965127	1.95224
E9	32.1376		E5	18.3034
F7	31.8577		F3	17.3213		31.8023	17.3325	14.4698	-1.03948	2.05549
F9	31.7469		F5	17.3437
G7	33.3304		G3	17.9526		33.0123	17.9663	15.046	-0.463296	1.37869
G9	32.6942		G5	17.98
